# Supplementary material for: Benchmark of cellular deconvolution methods using a multi-assay reference dataset from postmortem human prefrontal cortex
Source: bioRxiv. 2024 Apr 7:2024.02.09.579665. Originally published 2024 Feb 12. Preprint. [Version 2] doi: 10.1101/2024.02.09.579665 (PMC10888823; doi:10.1101/2024.02.09.579665)
Supplement: Supplement 1 [file media-1.xlsx]

## Sheet: TableS1
SAMPLE_ID	Sample	BrNum	pos	Position	library_prep	library_type	rna_extract	library_combo	library_combo2	batch	round	fastq1	fastq2	strandness	basic_statistics	per_base_sequence_quality	per_tile_sequence_quality	per_sequence_quality_scores	per_base_sequence_content	per_sequence_gc_content	per_base_n_content	sequence_length_distribution	sequence_duplication_levels	overrepresented_sequences	adapter_content	kmer_content	SeqLength_R1	percentGC_R1	phred15.19_R1	phred65.69_R1	phred115.119_R1	phred150.151_R1	phredGT30_R1	phredGT35_R1	Adapter65.69_R1	Adapter100.104_R1	Adapter140_R1	SeqLength_R2	percentGC_R2	phred15.19_R2	phred65.69_R2	phred115.119_R2	phred150.151_R2	phredGT30_R2	phredGT35_R2	Adapter65.69_R2	Adapter100.104_R2	Adapter140_R2	trimmed
2107UNHS-0291_Br2720_Mid_Bulk	Br2720_mid	Br2720	mid	Middle	Bulk	polyA	Total	polyA_Bulk	polyA_Total	2107UNHS-0291	1	/dcs04/lieber/lcolladotor/deconvolution_LIBD4030/Human_DLPFC_Deconvolution/raw-data/bulkRNA/2107UNHS-0291/Br2720_Mid_Bulk/2107UNHS-0291_Br2720_Mid_Bulk_1.fastq.gz	/dcs04/lieber/lcolladotor/deconvolution_LIBD4030/Human_DLPFC_Deconvolution/raw-data/bulkRNA/2107UNHS-0291/Br2720_Mid_Bulk/2107UNHS-0291_Br2720_Mid_Bulk_2.fastq.gz	reverse	PASS	PASS	PASS	PASS	FAIL/WARN	WARN	PASS	WARN	FAIL	PASS/WARN	PASS	NA	75-151	49	37	37	37	37	NA	NA	2.37722e-06	0.000105549	0.00164028	75-151	49	37	37	37	37	NA	NA	5.84796e-05	0.000245329	0.0015024	TRUE
2107UNHS-0291_Br2720_Mid_Cyto	Br2720_mid	Br2720	mid	Middle	Cyto	polyA	Cyto	polyA_Cyto	polyA_Cyto	2107UNHS-0291	1	/dcs04/lieber/lcolladotor/deconvolution_LIBD4030/Human_DLPFC_Deconvolution/raw-data/bulkRNA/2107UNHS-0291/Br2720_Mid_Cyto/2107UNHS-0291_Br2720_Mid_Cyto_1.fastq.gz	/dcs04/lieber/lcolladotor/deconvolution_LIBD4030/Human_DLPFC_Deconvolution/raw-data/bulkRNA/2107UNHS-0291/Br2720_Mid_Cyto/2107UNHS-0291_Br2720_Mid_Cyto_2.fastq.gz	reverse	PASS	PASS	PASS	PASS	FAIL/WARN	WARN	PASS	WARN	FAIL	PASS/WARN	PASS	NA	75-151	51	37	37	37	37	NA	NA	1.75826e-06	0.000128001	0.00236486	75-151	51	37	37	37	37	NA	NA	2.28573e-05	0.000156133	0.00133628	TRUE
2107UNHS-0291_Br2720_Mid_Nuc	Br2720_mid	Br2720	mid	Middle	Nuc	polyA	Nuc	polyA_Nuc	polyA_Nuc	2107UNHS-0291	1	/dcs04/lieber/lcolladotor/deconvolution_LIBD4030/Human_DLPFC_Deconvolution/raw-data/bulkRNA/2107UNHS-0291/Br2720_Mid_Nuc/2107UNHS-0291_Br2720_Mid_Nuc_1.fastq.gz	/dcs04/lieber/lcolladotor/deconvolution_LIBD4030/Human_DLPFC_Deconvolution/raw-data/bulkRNA/2107UNHS-0291/Br2720_Mid_Nuc/2107UNHS-0291_Br2720_Mid_Nuc_2.fastq.gz	reverse	PASS	PASS	PASS	PASS	FAIL/WARN	WARN/FAIL	PASS	WARN	FAIL	PASS/WARN	PASS	NA	75-151	51	37	37	37	37	NA	NA	3.74781e-06	9.85674e-05	0.00258599	75-151	51	37	37	37	37	NA	NA	2.47355e-05	0.000156284	0.00132298	TRUE
2107UNHS-0291_Br6432_Ant_Bulk	Br6432_ant	Br6432	ant	Anterior	Bulk	polyA	Total	polyA_Bulk	polyA_Total	2107UNHS-0291	1	/dcs04/lieber/lcolladotor/deconvolution_LIBD4030/Human_DLPFC_Deconvolution/raw-data/bulkRNA/2107UNHS-0291/Br6432_Ant_Bulk/2107UNHS-0291_Br6432_Ant_Bulk_1.fastq.gz	/dcs04/lieber/lcolladotor/deconvolution_LIBD4030/Human_DLPFC_Deconvolution/raw-data/bulkRNA/2107UNHS-0291/Br6432_Ant_Bulk/2107UNHS-0291_Br6432_Ant_Bulk_2.fastq.gz	reverse	PASS	PASS	PASS	PASS	FAIL/WARN	WARN	PASS	WARN	FAIL	PASS/WARN	PASS	NA	75-151	50	37	37	37	37	NA	NA	1.56858e-05	6.69261e-05	0.00205658	75-151	50	37	37	37	37	NA	NA	2.89316e-05	0.000118864	0.00126532	TRUE
2107UNHS-0291_Br6432_Ant_Cyto	Br6432_ant	Br6432	ant	Anterior	Cyto	polyA	Cyto	polyA_Cyto	polyA_Cyto	2107UNHS-0291	1	/dcs04/lieber/lcolladotor/deconvolution_LIBD4030/Human_DLPFC_Deconvolution/raw-data/bulkRNA/2107UNHS-0291/Br6432_Ant_Cyto/2107UNHS-0291_Br6432_Ant_Cyto_1.fastq.gz	/dcs04/lieber/lcolladotor/deconvolution_LIBD4030/Human_DLPFC_Deconvolution/raw-data/bulkRNA/2107UNHS-0291/Br6432_Ant_Cyto/2107UNHS-0291_Br6432_Ant_Cyto_2.fastq.gz	reverse	PASS	PASS	PASS	PASS	FAIL/WARN	WARN	PASS	WARN	FAIL	PASS/WARN	PASS	NA	75-151	52	37	37	37	37	NA	NA	7.80978e-06	0.000162964	0.00301978	75-151	52	37	37	37	37	NA	NA	5.20652e-06	0.000221277	0.00167129	TRUE
2107UNHS-0291_Br6432_Ant_Nuc	Br6432_ant	Br6432	ant	Anterior	Nuc	polyA	Nuc	polyA_Nuc	polyA_Nuc	2107UNHS-0291	1	/dcs04/lieber/lcolladotor/deconvolution_LIBD4030/Human_DLPFC_Deconvolution/raw-data/bulkRNA/2107UNHS-0291/Br6432_Ant_Nuc/2107UNHS-0291_Br6432_Ant_Nuc_1.fastq.gz	/dcs04/lieber/lcolladotor/deconvolution_LIBD4030/Human_DLPFC_Deconvolution/raw-data/bulkRNA/2107UNHS-0291/Br6432_Ant_Nuc/2107UNHS-0291_Br6432_Ant_Nuc_2.fastq.gz	reverse	PASS	PASS	PASS	PASS	FAIL/WARN	WARN/FAIL	PASS	WARN	FAIL	PASS/WARN	PASS	NA	75-151	50	37	37	37	37	NA	NA	1.40249e-06	6.87222e-05	0.00260022	75-151	50	37	37	37	37	NA	NA	1.79519e-05	0.000176434	0.00127487	TRUE
2107UNHS-0291_Br6432_Mid_Bulk	Br6432_mid	Br6432	mid	Middle	Bulk	polyA	Total	polyA_Bulk	polyA_Total	2107UNHS-0291	1	/dcs04/lieber/lcolladotor/deconvolution_LIBD4030/Human_DLPFC_Deconvolution/raw-data/bulkRNA/2107UNHS-0291/Br6432_Mid_Bulk/2107UNHS-0291_Br6432_Mid_Bulk_1.fastq.gz	/dcs04/lieber/lcolladotor/deconvolution_LIBD4030/Human_DLPFC_Deconvolution/raw-data/bulkRNA/2107UNHS-0291/Br6432_Mid_Bulk/2107UNHS-0291_Br6432_Mid_Bulk_2.fastq.gz	reverse	PASS	PASS	PASS	PASS	FAIL/WARN	WARN	PASS	WARN	FAIL	PASS/WARN	PASS	NA	75-151	49	37	37	37	37	NA	NA	2.21253e-05	0.000143815	0.00239975	75-151	49	37	37	37	37	NA	NA	2.52456e-05	0.000191753	0.00151048	TRUE
2107UNHS-0291_Br6432_Mid_Cyto	Br6432_mid	Br6432	mid	Middle	Cyto	polyA	Cyto	polyA_Cyto	polyA_Cyto	2107UNHS-0291	1	/dcs04/lieber/lcolladotor/deconvolution_LIBD4030/Human_DLPFC_Deconvolution/raw-data/bulkRNA/2107UNHS-0291/Br6432_Mid_Cyto/2107UNHS-0291_Br6432_Mid_Cyto_1.fastq.gz	/dcs04/lieber/lcolladotor/deconvolution_LIBD4030/Human_DLPFC_Deconvolution/raw-data/bulkRNA/2107UNHS-0291/Br6432_Mid_Cyto/2107UNHS-0291_Br6432_Mid_Cyto_2.fastq.gz	reverse	PASS	PASS	PASS	PASS	FAIL/WARN	FAIL/WARN	PASS	WARN	FAIL	PASS/WARN	PASS	NA	75-151	52	37	37	37	37	NA	NA	0	0.00013038	0.00267361	75-151	52	37	37	37	37	NA	NA	1.03148e-05	0.000137394	0.00148534	TRUE
2107UNHS-0291_Br6432_Mid_Nuc	Br6432_mid	Br6432	mid	Middle	Nuc	polyA	Nuc	polyA_Nuc	polyA_Nuc	2107UNHS-0291	1	/dcs04/lieber/lcolladotor/deconvolution_LIBD4030/Human_DLPFC_Deconvolution/raw-data/bulkRNA/2107UNHS-0291/Br6432_Mid_Nuc/2107UNHS-0291_Br6432_Mid_Nuc_1.fastq.gz	/dcs04/lieber/lcolladotor/deconvolution_LIBD4030/Human_DLPFC_Deconvolution/raw-data/bulkRNA/2107UNHS-0291/Br6432_Mid_Nuc/2107UNHS-0291_Br6432_Mid_Nuc_2.fastq.gz	reverse	PASS	PASS	PASS	PASS	FAIL/WARN	FAIL	PASS	WARN	FAIL	PASS/WARN	PASS	NA	75-151	49	37	37	37	37	NA	NA	2.55211e-06	7.14591e-05	0.00247395	75-151	49	37	37	37	37	NA	NA	1.91408e-05	9.76182e-05	0.00125691	TRUE
2107UNHS-0291_Br6471_Ant_Bulk	Br6471_ant	Br6471	ant	Anterior	Bulk	polyA	Total	polyA_Bulk	polyA_Total	2107UNHS-0291	1	/dcs04/lieber/lcolladotor/deconvolution_LIBD4030/Human_DLPFC_Deconvolution/raw-data/bulkRNA/2107UNHS-0291/Br6471_Ant_Bulk/2107UNHS-0291_Br6471_Ant_Bulk_1.fastq.gz	/dcs04/lieber/lcolladotor/deconvolution_LIBD4030/Human_DLPFC_Deconvolution/raw-data/bulkRNA/2107UNHS-0291/Br6471_Ant_Bulk/2107UNHS-0291_Br6471_Ant_Bulk_2.fastq.gz	reverse	PASS	PASS	PASS	PASS	FAIL/WARN	WARN	PASS	WARN	FAIL	PASS/WARN	PASS	NA	75-151	50	37	37	37	37	NA	NA	5.61072e-06	0.000110894	0.00215848	75-151	50	37	37	37	37	NA	NA	4.29055e-05	0.000203966	0.00147364	TRUE
2107UNHS-0291_Br6471_Ant_Cyto	Br6471_ant	Br6471	ant	Anterior	Cyto	polyA	Cyto	polyA_Cyto	polyA_Cyto	2107UNHS-0291	1	/dcs04/lieber/lcolladotor/deconvolution_LIBD4030/Human_DLPFC_Deconvolution/raw-data/bulkRNA/2107UNHS-0291/Br6471_Ant_Cyto/2107UNHS-0291_Br6471_Ant_Cyto_1.fastq.gz	/dcs04/lieber/lcolladotor/deconvolution_LIBD4030/Human_DLPFC_Deconvolution/raw-data/bulkRNA/2107UNHS-0291/Br6471_Ant_Cyto/2107UNHS-0291_Br6471_Ant_Cyto_2.fastq.gz	reverse	PASS	PASS	PASS	PASS	FAIL/WARN	PASS	PASS	WARN	FAIL	PASS/WARN	PASS	NA	75-151	52	37	37	37	37	NA	NA	0	0.000134182	0.00279139	75-151	52	37	37	37	37	NA	NA	1.74462e-05	0.000144444	0.00140211	TRUE
2107UNHS-0291_Br6471_Ant_Nuc	Br6471_ant	Br6471	ant	Anterior	Nuc	polyA	Nuc	polyA_Nuc	polyA_Nuc	2107UNHS-0291	1	/dcs04/lieber/lcolladotor/deconvolution_LIBD4030/Human_DLPFC_Deconvolution/raw-data/bulkRNA/2107UNHS-0291/Br6471_Ant_Nuc/2107UNHS-0291_Br6471_Ant_Nuc_1.fastq.gz	/dcs04/lieber/lcolladotor/deconvolution_LIBD4030/Human_DLPFC_Deconvolution/raw-data/bulkRNA/2107UNHS-0291/Br6471_Ant_Nuc/2107UNHS-0291_Br6471_Ant_Nuc_2.fastq.gz	reverse	PASS	PASS	PASS	PASS	FAIL/WARN	WARN	PASS	WARN	FAIL	PASS/WARN	PASS	NA	75-151	51	37	37	37	37	NA	NA	0	0.000103807	0.00245179	75-151	51	37	37	37	37	NA	NA	1.80658e-05	0.000154276	0.00130189	TRUE
2107UNHS-0293_Br2720_Mid_Bulk	Br2720_mid	Br2720	mid	Middle	Bulk	RiboZeroGold	Total	RiboZeroGold_Bulk	RiboZeroGold_Total	2107UNHS-0293	1	/dcs04/lieber/lcolladotor/deconvolution_LIBD4030/Human_DLPFC_Deconvolution/raw-data/bulkRNA/2107UNHS-0293/Br2720_Mid_Bulk/2107UNHS-0293_Br2720_Mid_Bulk_1.fastq.gz	/dcs04/lieber/lcolladotor/deconvolution_LIBD4030/Human_DLPFC_Deconvolution/raw-data/bulkRNA/2107UNHS-0293/Br2720_Mid_Bulk/2107UNHS-0293_Br2720_Mid_Bulk_2.fastq.gz	reverse	PASS	PASS	PASS	PASS	FAIL/WARN	FAIL	PASS	WARN	WARN	WARN	PASS	NA	75-151	48	37	37	37	37	NA	NA	9.7292e-05	0.000220961	0.00128858	75-151	48	37	37	37	37	NA	NA	9.7292e-05	0.000239555	0.000957786	TRUE
2107UNHS-0293_Br2720_Mid_Cyto	Br2720_mid	Br2720	mid	Middle	Cyto	RiboZeroGold	Cyto	RiboZeroGold_Cyto	RiboZeroGold_Cyto	2107UNHS-0293	1	/dcs04/lieber/lcolladotor/deconvolution_LIBD4030/Human_DLPFC_Deconvolution/raw-data/bulkRNA/2107UNHS-0293/Br2720_Mid_Cyto/2107UNHS-0293_Br2720_Mid_Cyto_1.fastq.gz	/dcs04/lieber/lcolladotor/deconvolution_LIBD4030/Human_DLPFC_Deconvolution/raw-data/bulkRNA/2107UNHS-0293/Br2720_Mid_Cyto/2107UNHS-0293_Br2720_Mid_Cyto_2.fastq.gz	reverse	PASS	PASS	PASS	PASS	FAIL/WARN	FAIL	PASS	WARN	FAIL	WARN	PASS	NA	75-151	53	37	37	37	37	NA	NA	4.45302e-05	0.000191129	0.00149101	75-151	53	37	37	37	37	NA	NA	6.45437e-05	0.000294199	0.00121332	TRUE
2107UNHS-0293_Br2720_Mid_Nuc	Br2720_mid	Br2720	mid	Middle	Nuc	RiboZeroGold	Nuc	RiboZeroGold_Nuc	RiboZeroGold_Nuc	2107UNHS-0293	1	/dcs04/lieber/lcolladotor/deconvolution_LIBD4030/Human_DLPFC_Deconvolution/raw-data/bulkRNA/2107UNHS-0293/Br2720_Mid_Nuc/2107UNHS-0293_Br2720_Mid_Nuc_1.fastq.gz	/dcs04/lieber/lcolladotor/deconvolution_LIBD4030/Human_DLPFC_Deconvolution/raw-data/bulkRNA/2107UNHS-0293/Br2720_Mid_Nuc/2107UNHS-0293_Br2720_Mid_Nuc_2.fastq.gz	reverse	PASS	PASS	PASS/WARN	PASS	FAIL/WARN	FAIL	PASS	WARN	PASS	WARN	PASS	NA	75-151	46	37	37	37	37	NA	NA	4.19623e-05	0.000209811	0.00167849	75-151	46	37	37	37	37	NA	NA	4.19623e-05	0.000276951	0.00197223	TRUE
2107UNHS-0293_Br6432_Ant_Bulk	Br6432_ant	Br6432	ant	Anterior	Bulk	RiboZeroGold	Total	RiboZeroGold_Bulk	RiboZeroGold_Total	2107UNHS-0293	1	/dcs04/lieber/lcolladotor/deconvolution_LIBD4030/Human_DLPFC_Deconvolution/raw-data/bulkRNA/2107UNHS-0293/Br6432_Ant_Bulk/2107UNHS-0293_Br6432_Ant_Bulk_1.fastq.gz	/dcs04/lieber/lcolladotor/deconvolution_LIBD4030/Human_DLPFC_Deconvolution/raw-data/bulkRNA/2107UNHS-0293/Br6432_Ant_Bulk/2107UNHS-0293_Br6432_Ant_Bulk_2.fastq.gz	reverse	PASS	PASS	PASS	PASS	FAIL/WARN	FAIL	PASS	WARN	WARN	WARN	PASS	NA	75-151	47	37	37	37	37	NA	NA	0.000133583	0.000320754	0.00161154	75-151	47	37	37	37	37	NA	NA	6.7568e-05	0.000281145	0.00139602	TRUE
2107UNHS-0293_Br6432_Ant_Cyto	Br6432_ant	Br6432	ant	Anterior	Cyto	RiboZeroGold	Cyto	RiboZeroGold_Cyto	RiboZeroGold_Cyto	2107UNHS-0293	1	/dcs04/lieber/lcolladotor/deconvolution_LIBD4030/Human_DLPFC_Deconvolution/raw-data/bulkRNA/2107UNHS-0293/Br6432_Ant_Cyto/2107UNHS-0293_Br6432_Ant_Cyto_1.fastq.gz	/dcs04/lieber/lcolladotor/deconvolution_LIBD4030/Human_DLPFC_Deconvolution/raw-data/bulkRNA/2107UNHS-0293/Br6432_Ant_Cyto/2107UNHS-0293_Br6432_Ant_Cyto_2.fastq.gz	reverse	PASS	PASS	PASS	PASS	FAIL/WARN	FAIL	PASS	WARN	FAIL	WARN	PASS	NA	75-151	51	37	37	37	37	NA	NA	8.84127e-05	0.000215476	0.00113777	75-151	52	37	37	37	37	NA	NA	5.6043e-05	0.000201948	0.000823736	TRUE
2107UNHS-0293_Br6432_Ant_Nuc	Br6432_ant	Br6432	ant	Anterior	Nuc	RiboZeroGold	Nuc	RiboZeroGold_Nuc	RiboZeroGold_Nuc	2107UNHS-0293	1	/dcs04/lieber/lcolladotor/deconvolution_LIBD4030/Human_DLPFC_Deconvolution/raw-data/bulkRNA/2107UNHS-0293/Br6432_Ant_Nuc/2107UNHS-0293_Br6432_Ant_Nuc_1.fastq.gz	/dcs04/lieber/lcolladotor/deconvolution_LIBD4030/Human_DLPFC_Deconvolution/raw-data/bulkRNA/2107UNHS-0293/Br6432_Ant_Nuc/2107UNHS-0293_Br6432_Ant_Nuc_2.fastq.gz	reverse	PASS	PASS	PASS	PASS	FAIL/WARN	FAIL	PASS	WARN	WARN	WARN	PASS	NA	75-151	44	37	37	37	37	NA	NA	9.20382e-05	0.00016525	0.00121585	75-151	44	37	37	37	37	NA	NA	9.09924e-05	0.000230619	0.00130213	TRUE
2107UNHS-0293_Br6432_Mid_Bulk	Br6432_mid	Br6432	mid	Middle	Bulk	RiboZeroGold	Total	RiboZeroGold_Bulk	RiboZeroGold_Total	2107UNHS-0293	1	/dcs04/lieber/lcolladotor/deconvolution_LIBD4030/Human_DLPFC_Deconvolution/raw-data/bulkRNA/2107UNHS-0293/Br6432_Mid_Bulk/2107UNHS-0293_Br6432_Mid_Bulk_1.fastq.gz	/dcs04/lieber/lcolladotor/deconvolution_LIBD4030/Human_DLPFC_Deconvolution/raw-data/bulkRNA/2107UNHS-0293/Br6432_Mid_Bulk/2107UNHS-0293_Br6432_Mid_Bulk_2.fastq.gz	reverse	PASS	PASS	PASS	PASS	FAIL/WARN	WARN/FAIL	PASS	WARN	WARN	WARN	PASS	NA	75-151	47	37	37	37	37	NA	NA	9.85086e-05	0.000196111	0.00135374	75-151	47	37	37	37	37	NA	NA	9.15586e-05	0.000235695	0.00106214	TRUE
2107UNHS-0293_Br6432_Mid_Cyto	Br6432_mid	Br6432	mid	Middle	Cyto	RiboZeroGold	Cyto	RiboZeroGold_Cyto	RiboZeroGold_Cyto	2107UNHS-0293	1	/dcs04/lieber/lcolladotor/deconvolution_LIBD4030/Human_DLPFC_Deconvolution/raw-data/bulkRNA/2107UNHS-0293/Br6432_Mid_Cyto/2107UNHS-0293_Br6432_Mid_Cyto_1.fastq.gz	/dcs04/lieber/lcolladotor/deconvolution_LIBD4030/Human_DLPFC_Deconvolution/raw-data/bulkRNA/2107UNHS-0293/Br6432_Mid_Cyto/2107UNHS-0293_Br6432_Mid_Cyto_2.fastq.gz	reverse	PASS	PASS	PASS	PASS	FAIL/WARN	FAIL	PASS	WARN	FAIL	WARN	PASS	NA	75-151	52	37	37	37	37	NA	NA	8.09389e-05	0.000274488	0.00150089	75-151	52	37	37	37	37	NA	NA	4.04694e-05	0.000242465	0.00103461	TRUE
2107UNHS-0293_Br6432_Mid_Nuc	Br6432_mid	Br6432	mid	Middle	Nuc	RiboZeroGold	Nuc	RiboZeroGold_Nuc	RiboZeroGold_Nuc	2107UNHS-0293	1	/dcs04/lieber/lcolladotor/deconvolution_LIBD4030/Human_DLPFC_Deconvolution/raw-data/bulkRNA/2107UNHS-0293/Br6432_Mid_Nuc/2107UNHS-0293_Br6432_Mid_Nuc_1.fastq.gz	/dcs04/lieber/lcolladotor/deconvolution_LIBD4030/Human_DLPFC_Deconvolution/raw-data/bulkRNA/2107UNHS-0293/Br6432_Mid_Nuc/2107UNHS-0293_Br6432_Mid_Nuc_2.fastq.gz	reverse	PASS	PASS	PASS	PASS	FAIL	WARN	PASS	WARN	WARN	WARN/PASS	PASS	NA	75-151	44	37	37	37	37	NA	NA	0.000121415	0.0003308	0.00167003	75-151	44	37	37	37	37	NA	NA	6.78093e-05	0.000273986	0.00209384	TRUE
2107UNHS-0293_Br6471_Ant_Bulk	Br6471_ant	Br6471	ant	Anterior	Bulk	RiboZeroGold	Total	RiboZeroGold_Bulk	RiboZeroGold_Total	2107UNHS-0293	1	/dcs04/lieber/lcolladotor/deconvolution_LIBD4030/Human_DLPFC_Deconvolution/raw-data/bulkRNA/2107UNHS-0293/Br6471_Ant_Bulk/2107UNHS-0293_Br6471_Ant_Bulk_1.fastq.gz	/dcs04/lieber/lcolladotor/deconvolution_LIBD4030/Human_DLPFC_Deconvolution/raw-data/bulkRNA/2107UNHS-0293/Br6471_Ant_Bulk/2107UNHS-0293_Br6471_Ant_Bulk_2.fastq.gz	reverse	PASS	PASS	PASS	PASS	WARN	FAIL	PASS	WARN	WARN	WARN	PASS	NA	75-151	47	37	37	37	37	NA	NA	8.48659e-05	0.000225797	0.00129027	75-151	47	37	37	37	37	NA	NA	9.33141e-05	0.000263046	0.00117891	TRUE
2107UNHS-0293_Br6471_Ant_Cyto	Br6471_ant	Br6471	ant	Anterior	Cyto	RiboZeroGold	Cyto	RiboZeroGold_Cyto	RiboZeroGold_Cyto	2107UNHS-0293	1	/dcs04/lieber/lcolladotor/deconvolution_LIBD4030/Human_DLPFC_Deconvolution/raw-data/bulkRNA/2107UNHS-0293/Br6471_Ant_Cyto/2107UNHS-0293_Br6471_Ant_Cyto_1.fastq.gz	/dcs04/lieber/lcolladotor/deconvolution_LIBD4030/Human_DLPFC_Deconvolution/raw-data/bulkRNA/2107UNHS-0293/Br6471_Ant_Cyto/2107UNHS-0293_Br6471_Ant_Cyto_2.fastq.gz	reverse	PASS	PASS	PASS	PASS	FAIL/WARN	FAIL	PASS	WARN	FAIL	WARN	PASS	NA	75-151	53	37	37	37	37	NA	NA	3.32127e-05	0.000114779	0.00129432	75-151	53	37	37	37	37	NA	NA	4.15158e-05	0.000259352	0.00112825	TRUE
2107UNHS-0293_Br6471_Ant_Nuc	Br6471_ant	Br6471	ant	Anterior	Nuc	RiboZeroGold	Nuc	RiboZeroGold_Nuc	RiboZeroGold_Nuc	2107UNHS-0293	1	/dcs04/lieber/lcolladotor/deconvolution_LIBD4030/Human_DLPFC_Deconvolution/raw-data/bulkRNA/2107UNHS-0293/Br6471_Ant_Nuc/2107UNHS-0293_Br6471_Ant_Nuc_1.fastq.gz	/dcs04/lieber/lcolladotor/deconvolution_LIBD4030/Human_DLPFC_Deconvolution/raw-data/bulkRNA/2107UNHS-0293/Br6471_Ant_Nuc/2107UNHS-0293_Br6471_Ant_Nuc_2.fastq.gz	reverse	PASS	PASS	PASS	PASS	FAIL/WARN	FAIL	PASS	WARN	WARN	WARN/PASS	PASS	NA	75-151	47	37	37	37	37	NA	NA	5.73503e-05	0.000212445	0.00135895	75-151	47	37	37	37	37	NA	NA	9.67474e-05	0.000272289	0.0016083	TRUE
AN00000904_Br2720_Post_Bulk	Br2720_post	Br2720	post	Posterior	Bulk	polyA	Total	polyA_Bulk	polyA_Total	AN00000904	2	/dcs04/lieber/lcolladotor/deconvolution_LIBD4030/Human_DLPFC_Deconvolution/raw-data/bulkRNA/AN00000904/Br2720_Post_Bulk/AN00000904_Br2720_Post_Bulk_1.fastq.gz	/dcs04/lieber/lcolladotor/deconvolution_LIBD4030/Human_DLPFC_Deconvolution/raw-data/bulkRNA/AN00000904/Br2720_Post_Bulk/AN00000904_Br2720_Post_Bulk_2.fastq.gz	reverse	PASS	PASS	PASS	PASS	FAIL/WARN	WARN	PASS	WARN	FAIL	PASS/WARN	PASS	NA	75-151	50	37	37	37	37	NA	NA	2.5434e-05	0.000128696	0.0021975	75-151	50	37	37	37	37	NA	NA	3.05208e-05	0.000156674	0.00116488	TRUE
AN00000904_Br2720_Post_Cyto	Br2720_post	Br2720	post	Posterior	Cyto	polyA	Cyto	polyA_Cyto	polyA_Cyto	AN00000904	2	/dcs04/lieber/lcolladotor/deconvolution_LIBD4030/Human_DLPFC_Deconvolution/raw-data/bulkRNA/AN00000904/Br2720_Post_Cyto/AN00000904_Br2720_Post_Cyto_1.fastq.gz	/dcs04/lieber/lcolladotor/deconvolution_LIBD4030/Human_DLPFC_Deconvolution/raw-data/bulkRNA/AN00000904/Br2720_Post_Cyto/AN00000904_Br2720_Post_Cyto_2.fastq.gz	reverse	PASS	PASS	PASS	PASS	FAIL/WARN	WARN/PASS	PASS	WARN	FAIL	PASS	PASS	NA	75-151	52	37	37	37	37	NA	NA	5.10385e-06	0.000108202	0.00355738	75-151	52	37	37	37	37	NA	NA	1.17389e-05	0.000143418	0.00143418	TRUE
AN00000904_Br2720_Post_Nuc	Br2720_post	Br2720	post	Posterior	Nuc	polyA	Nuc	polyA_Nuc	polyA_Nuc	AN00000904	2	/dcs04/lieber/lcolladotor/deconvolution_LIBD4030/Human_DLPFC_Deconvolution/raw-data/bulkRNA/AN00000904/Br2720_Post_Nuc/AN00000904_Br2720_Post_Nuc_1.fastq.gz	/dcs04/lieber/lcolladotor/deconvolution_LIBD4030/Human_DLPFC_Deconvolution/raw-data/bulkRNA/AN00000904/Br2720_Post_Nuc/AN00000904_Br2720_Post_Nuc_2.fastq.gz	reverse	PASS	PASS	PASS	PASS	WARN	FAIL	PASS	WARN	FAIL	WARN	PASS	NA	75-151	50	37	37	37	37	NA	NA	4.1151e-06	9.75279e-05	0.00278798	75-151	50	37	37	37	37	NA	NA	1.44029e-05	0.000125099	0.00155139	TRUE
AN00000904_Br2743_Ant_Bulk	Br2743_ant	Br2743	ant	Anterior	Bulk	polyA	Total	polyA_Bulk	polyA_Total	AN00000904	2	/dcs04/lieber/lcolladotor/deconvolution_LIBD4030/Human_DLPFC_Deconvolution/raw-data/bulkRNA/AN00000904/Br2743_Ant_Bulk/AN00000904_Br2743_Ant_Bulk_1.fastq.gz	/dcs04/lieber/lcolladotor/deconvolution_LIBD4030/Human_DLPFC_Deconvolution/raw-data/bulkRNA/AN00000904/Br2743_Ant_Bulk/AN00000904_Br2743_Ant_Bulk_2.fastq.gz	reverse	PASS	PASS	PASS	PASS	FAIL/WARN	WARN	PASS	WARN	FAIL	PASS/WARN	PASS	NA	75-151	50	37	37	37	37	NA	NA	2.38645e-05	0.000105959	0.00212633	75-151	51	37	37	37	37	NA	NA	4.34335e-05	0.000210485	0.00148915	TRUE
AN00000904_Br2743_Ant_Cyto	Br2743_ant	Br2743	ant	Anterior	Cyto	polyA	Cyto	polyA_Cyto	polyA_Cyto	AN00000904	2	/dcs04/lieber/lcolladotor/deconvolution_LIBD4030/Human_DLPFC_Deconvolution/raw-data/bulkRNA/AN00000904/Br2743_Ant_Cyto/AN00000904_Br2743_Ant_Cyto_1.fastq.gz	/dcs04/lieber/lcolladotor/deconvolution_LIBD4030/Human_DLPFC_Deconvolution/raw-data/bulkRNA/AN00000904/Br2743_Ant_Cyto/AN00000904_Br2743_Ant_Cyto_2.fastq.gz	reverse	PASS	PASS	PASS	PASS	FAIL/WARN	WARN	PASS	WARN	FAIL	WARN	PASS	NA	75-151	49	37	37	37	37	NA	NA	0	7.15894e-05	0.00195045	75-151	49	37	37	37	37	NA	NA	0	0.000103732	0.0015998	TRUE
AN00000904_Br2743_Ant_Nuc	Br2743_ant	Br2743	ant	Anterior	Nuc	polyA	Nuc	polyA_Nuc	polyA_Nuc	AN00000904	2	/dcs04/lieber/lcolladotor/deconvolution_LIBD4030/Human_DLPFC_Deconvolution/raw-data/bulkRNA/AN00000904/Br2743_Ant_Nuc/AN00000904_Br2743_Ant_Nuc_1.fastq.gz	/dcs04/lieber/lcolladotor/deconvolution_LIBD4030/Human_DLPFC_Deconvolution/raw-data/bulkRNA/AN00000904/Br2743_Ant_Nuc/AN00000904_Br2743_Ant_Nuc_2.fastq.gz	reverse	PASS	PASS	PASS	PASS	FAIL/WARN	WARN	PASS	WARN	FAIL	WARN	PASS	NA	75-151	49	37	37	37	37	NA	NA	0	0.000143022	0.00320771	75-151	49	37	37	37	37	NA	NA	4.63022e-06	0.000219164	0.00187266	TRUE
AN00000904_Br3942_Ant_Bulk	Br3942_ant	Br3942	ant	Anterior	Bulk	polyA	Total	polyA_Bulk	polyA_Total	AN00000904	2	/dcs04/lieber/lcolladotor/deconvolution_LIBD4030/Human_DLPFC_Deconvolution/raw-data/bulkRNA/AN00000904/Br3942_Ant_Bulk/AN00000904_Br3942_Ant_Bulk_1.fastq.gz	/dcs04/lieber/lcolladotor/deconvolution_LIBD4030/Human_DLPFC_Deconvolution/raw-data/bulkRNA/AN00000904/Br3942_Ant_Bulk/AN00000904_Br3942_Ant_Bulk_2.fastq.gz	reverse	PASS	PASS	PASS	PASS	FAIL/WARN	WARN	PASS	WARN	FAIL	PASS	PASS	NA	75-151	49	37	37	37	37	NA	NA	1.86628e-05	0.000131622	0.00215359	75-151	49	37	37	37	37	NA	NA	5.15683e-05	0.000229847	0.00130885	TRUE
AN00000904_Br3942_Ant_Cyto	Br3942_ant	Br3942	ant	Anterior	Cyto	polyA	Cyto	polyA_Cyto	polyA_Cyto	AN00000904	2	/dcs04/lieber/lcolladotor/deconvolution_LIBD4030/Human_DLPFC_Deconvolution/raw-data/bulkRNA/AN00000904/Br3942_Ant_Cyto/AN00000904_Br3942_Ant_Cyto_1.fastq.gz	/dcs04/lieber/lcolladotor/deconvolution_LIBD4030/Human_DLPFC_Deconvolution/raw-data/bulkRNA/AN00000904/Br3942_Ant_Cyto/AN00000904_Br3942_Ant_Cyto_2.fastq.gz	reverse	PASS	PASS	PASS	PASS	FAIL/WARN	PASS	PASS	WARN	FAIL	PASS	PASS	NA	75-151	51	37	37	37	37	NA	NA	0	0.000144286	0.00244849	75-151	51	37	37	37	37	NA	NA	1.89466e-05	0.00016469	0.0013044	TRUE
AN00000904_Br3942_Ant_Nuc	Br3942_ant	Br3942	ant	Anterior	Nuc	polyA	Nuc	polyA_Nuc	polyA_Nuc	AN00000904	2	/dcs04/lieber/lcolladotor/deconvolution_LIBD4030/Human_DLPFC_Deconvolution/raw-data/bulkRNA/AN00000904/Br3942_Ant_Nuc/AN00000904_Br3942_Ant_Nuc_1.fastq.gz	/dcs04/lieber/lcolladotor/deconvolution_LIBD4030/Human_DLPFC_Deconvolution/raw-data/bulkRNA/AN00000904/Br3942_Ant_Nuc/AN00000904_Br3942_Ant_Nuc_2.fastq.gz	reverse	PASS	PASS	PASS	PASS	WARN	WARN	PASS	WARN	FAIL	PASS/WARN	PASS	NA	75-151	51	37	37	37	37	NA	NA	2.18705e-05	0.000110943	0.00266025	75-151	51	37	37	37	37	NA	NA	1.70988e-05	0.000142755	0.00128638	TRUE
AN00000904_Br3942_Mid_Bulk	Br3942_mid	Br3942	mid	Middle	Bulk	polyA	Total	polyA_Bulk	polyA_Total	AN00000904	2	/dcs04/lieber/lcolladotor/deconvolution_LIBD4030/Human_DLPFC_Deconvolution/raw-data/bulkRNA/AN00000904/Br3942_Mid_Bulk/AN00000904_Br3942_Mid_Bulk_1.fastq.gz	/dcs04/lieber/lcolladotor/deconvolution_LIBD4030/Human_DLPFC_Deconvolution/raw-data/bulkRNA/AN00000904/Br3942_Mid_Bulk/AN00000904_Br3942_Mid_Bulk_2.fastq.gz	reverse	PASS	PASS	PASS	PASS	FAIL/WARN	WARN	PASS	WARN	FAIL	PASS	PASS	NA	75-151	49	37	37	37	37	NA	NA	2.76554e-05	0.000155876	0.00202136	75-151	49	37	37	37	37	NA	NA	4.3243e-05	0.000187554	0.00144814	TRUE
AN00000904_Br3942_Mid_Cyto	Br3942_mid	Br3942	mid	Middle	Cyto	polyA	Cyto	polyA_Cyto	polyA_Cyto	AN00000904	2	/dcs04/lieber/lcolladotor/deconvolution_LIBD4030/Human_DLPFC_Deconvolution/raw-data/bulkRNA/AN00000904/Br3942_Mid_Cyto/AN00000904_Br3942_Mid_Cyto_1.fastq.gz	/dcs04/lieber/lcolladotor/deconvolution_LIBD4030/Human_DLPFC_Deconvolution/raw-data/bulkRNA/AN00000904/Br3942_Mid_Cyto/AN00000904_Br3942_Mid_Cyto_2.fastq.gz	reverse	PASS	PASS	PASS	PASS	FAIL/WARN	WARN	PASS	WARN	FAIL	PASS	PASS	NA	75-151	51	37	37	37	37	NA	NA	2.31986e-06	0.000132696	0.00283719	75-151	51	37	37	37	37	NA	NA	4.63972e-06	0.000102538	0.0013896	TRUE
AN00000904_Br3942_Mid_Nuc	Br3942_mid	Br3942	mid	Middle	Nuc	polyA	Nuc	polyA_Nuc	polyA_Nuc	AN00000904	2	/dcs04/lieber/lcolladotor/deconvolution_LIBD4030/Human_DLPFC_Deconvolution/raw-data/bulkRNA/AN00000904/Br3942_Mid_Nuc/AN00000904_Br3942_Mid_Nuc_1.fastq.gz	/dcs04/lieber/lcolladotor/deconvolution_LIBD4030/Human_DLPFC_Deconvolution/raw-data/bulkRNA/AN00000904/Br3942_Mid_Nuc/AN00000904_Br3942_Mid_Nuc_2.fastq.gz	reverse	PASS	PASS	PASS	PASS	WARN	WARN	PASS	WARN	FAIL	PASS/WARN	PASS	NA	75-151	50	37	37	37	37	NA	NA	3.07774e-06	0.000160555	0.00344194	75-151	51	37	37	37	37	NA	NA	1.02591e-05	0.000161581	0.00170558	TRUE
AN00000904_Br6423_Ant_Bulk	Br6423_ant	Br6423	ant	Anterior	Bulk	polyA	Total	polyA_Bulk	polyA_Total	AN00000904	2	/dcs04/lieber/lcolladotor/deconvolution_LIBD4030/Human_DLPFC_Deconvolution/raw-data/bulkRNA/AN00000904/Br6423_Ant_Bulk/AN00000904_Br6423_Ant_Bulk_1.fastq.gz	/dcs04/lieber/lcolladotor/deconvolution_LIBD4030/Human_DLPFC_Deconvolution/raw-data/bulkRNA/AN00000904/Br6423_Ant_Bulk/AN00000904_Br6423_Ant_Bulk_2.fastq.gz	reverse	PASS	PASS	PASS	PASS	FAIL/WARN	PASS	PASS	WARN	FAIL	PASS	PASS	NA	75-151	49	37	37	37	37	NA	NA	2.72356e-05	0.000162975	0.00179887	75-151	49	37	37	37	37	NA	NA	6.98462e-05	0.000188014	0.0012278	TRUE
AN00000904_Br6423_Ant_Cyto	Br6423_ant	Br6423	ant	Anterior	Cyto	polyA	Cyto	polyA_Cyto	polyA_Cyto	AN00000904	2	/dcs04/lieber/lcolladotor/deconvolution_LIBD4030/Human_DLPFC_Deconvolution/raw-data/bulkRNA/AN00000904/Br6423_Ant_Cyto/AN00000904_Br6423_Ant_Cyto_1.fastq.gz	/dcs04/lieber/lcolladotor/deconvolution_LIBD4030/Human_DLPFC_Deconvolution/raw-data/bulkRNA/AN00000904/Br6423_Ant_Cyto/AN00000904_Br6423_Ant_Cyto_2.fastq.gz	reverse	PASS	PASS	PASS	PASS	WARN	PASS/WARN	PASS	WARN	FAIL	PASS/WARN	PASS	NA	75-151	51	37	37	37	37	NA	NA	4.0342e-06	0.000132725	0.0028905	75-151	52	37	37	37	37	NA	NA	2.9853e-05	0.000158544	0.00159552	TRUE
AN00000904_Br6423_Ant_Nuc	Br6423_ant	Br6423	ant	Anterior	Nuc	polyA	Nuc	polyA_Nuc	polyA_Nuc	AN00000904	2	/dcs04/lieber/lcolladotor/deconvolution_LIBD4030/Human_DLPFC_Deconvolution/raw-data/bulkRNA/AN00000904/Br6423_Ant_Nuc/AN00000904_Br6423_Ant_Nuc_1.fastq.gz	/dcs04/lieber/lcolladotor/deconvolution_LIBD4030/Human_DLPFC_Deconvolution/raw-data/bulkRNA/AN00000904/Br6423_Ant_Nuc/AN00000904_Br6423_Ant_Nuc_2.fastq.gz	reverse	PASS	PASS	PASS	PASS	FAIL/WARN	WARN	PASS	WARN	FAIL	PASS/WARN	PASS	NA	75-151	50	37	37	37	37	NA	NA	1.29194e-05	0.000151416	0.00256063	75-151	50	37	37	37	37	NA	NA	7.75167e-06	0.000190174	0.0016046	TRUE
AN00000904_Br6423_Post_Bulk	Br6423_post	Br6423	post	Posterior	Bulk	polyA	Total	polyA_Bulk	polyA_Total	AN00000904	2	/dcs04/lieber/lcolladotor/deconvolution_LIBD4030/Human_DLPFC_Deconvolution/raw-data/bulkRNA/AN00000904/Br6423_Post_Bulk/AN00000904_Br6423_Post_Bulk_1.fastq.gz	/dcs04/lieber/lcolladotor/deconvolution_LIBD4030/Human_DLPFC_Deconvolution/raw-data/bulkRNA/AN00000904/Br6423_Post_Bulk/AN00000904_Br6423_Post_Bulk_2.fastq.gz	reverse	PASS	PASS	PASS	PASS	FAIL/WARN	WARN	PASS	WARN	FAIL	PASS	PASS	NA	75-151	49	37	37	37	37	NA	NA	2.53386e-05	0.000190298	0.00178922	75-151	49	37	37	37	37	NA	NA	6.77421e-05	0.000240459	0.0013083	TRUE
AN00000904_Br6423_Post_Cyto	Br6423_post	Br6423	post	Posterior	Cyto	polyA	Cyto	polyA_Cyto	polyA_Cyto	AN00000904	2	/dcs04/lieber/lcolladotor/deconvolution_LIBD4030/Human_DLPFC_Deconvolution/raw-data/bulkRNA/AN00000904/Br6423_Post_Cyto/AN00000904_Br6423_Post_Cyto_1.fastq.gz	/dcs04/lieber/lcolladotor/deconvolution_LIBD4030/Human_DLPFC_Deconvolution/raw-data/bulkRNA/AN00000904/Br6423_Post_Cyto/AN00000904_Br6423_Post_Cyto_2.fastq.gz	reverse	PASS	PASS	PASS	PASS	FAIL/WARN	PASS	PASS	WARN	FAIL	PASS/WARN	PASS	NA	75-151	51	37	37	37	37	NA	NA	4.72876e-06	7.84975e-05	0.00239985	75-151	51	37	37	37	37	NA	NA	1.74964e-05	0.000124366	0.00136661	TRUE
AN00000904_Br6423_Post_Nuc	Br6423_post	Br6423	post	Posterior	Nuc	polyA	Nuc	polyA_Nuc	polyA_Nuc	AN00000904	2	/dcs04/lieber/lcolladotor/deconvolution_LIBD4030/Human_DLPFC_Deconvolution/raw-data/bulkRNA/AN00000904/Br6423_Post_Nuc/AN00000904_Br6423_Post_Nuc_1.fastq.gz	/dcs04/lieber/lcolladotor/deconvolution_LIBD4030/Human_DLPFC_Deconvolution/raw-data/bulkRNA/AN00000904/Br6423_Post_Nuc/AN00000904_Br6423_Post_Nuc_2.fastq.gz	reverse	PASS	PASS	PASS	PASS	FAIL/WARN	WARN	PASS	WARN	FAIL	PASS/WARN	PASS	NA	75-151	50	37	37	37	37	NA	NA	1.60165e-05	0.000135607	0.0026107	75-151	50	37	37	37	37	NA	NA	2.34909e-05	0.00016497	0.0013534	TRUE
AN00000904_Br6471_Mid_Bulk	Br6471_mid	Br6471	mid	Middle	Bulk	polyA	Total	polyA_Bulk	polyA_Total	AN00000904	2	/dcs04/lieber/lcolladotor/deconvolution_LIBD4030/Human_DLPFC_Deconvolution/raw-data/bulkRNA/AN00000904/Br6471_Mid_Bulk/AN00000904_Br6471_Mid_Bulk_1.fastq.gz	/dcs04/lieber/lcolladotor/deconvolution_LIBD4030/Human_DLPFC_Deconvolution/raw-data/bulkRNA/AN00000904/Br6471_Mid_Bulk/AN00000904_Br6471_Mid_Bulk_2.fastq.gz	reverse	PASS	PASS	PASS	PASS	FAIL/WARN	WARN	PASS	WARN	FAIL	PASS/WARN	PASS	NA	75-151	49	37	37	37	37	NA	NA	1.54738e-05	0.00213899	0.00441519	75-151	49	37	37	37	37	NA	NA	6.13794e-05	0.000189296	0.00140296	TRUE
AN00000904_Br6471_Mid_Cyto	Br6471_mid	Br6471	mid	Middle	Cyto	polyA	Cyto	polyA_Cyto	polyA_Cyto	AN00000904	2	/dcs04/lieber/lcolladotor/deconvolution_LIBD4030/Human_DLPFC_Deconvolution/raw-data/bulkRNA/AN00000904/Br6471_Mid_Cyto/AN00000904_Br6471_Mid_Cyto_1.fastq.gz	/dcs04/lieber/lcolladotor/deconvolution_LIBD4030/Human_DLPFC_Deconvolution/raw-data/bulkRNA/AN00000904/Br6471_Mid_Cyto/AN00000904_Br6471_Mid_Cyto_2.fastq.gz	reverse	PASS	PASS	PASS	PASS	FAIL/WARN	WARN/PASS	PASS	WARN	FAIL	PASS	PASS	NA	75-151	51	37	37	37	37	NA	NA	2.5163e-06	0.000203317	0.00294407	75-151	52	37	37	37	37	NA	NA	1.00652e-05	0.000221937	0.00160791	TRUE
AN00000904_Br6471_Mid_Nuc	Br6471_mid	Br6471	mid	Middle	Nuc	polyA	Nuc	polyA_Nuc	polyA_Nuc	AN00000904	2	/dcs04/lieber/lcolladotor/deconvolution_LIBD4030/Human_DLPFC_Deconvolution/raw-data/bulkRNA/AN00000904/Br6471_Mid_Nuc/AN00000904_Br6471_Mid_Nuc_1.fastq.gz	/dcs04/lieber/lcolladotor/deconvolution_LIBD4030/Human_DLPFC_Deconvolution/raw-data/bulkRNA/AN00000904/Br6471_Mid_Nuc/AN00000904_Br6471_Mid_Nuc_2.fastq.gz	reverse	PASS	PASS	PASS	PASS	FAIL/WARN	FAIL/WARN	PASS	WARN	FAIL	WARN/PASS	PASS	NA	75-151	50	37	37	37	37	NA	NA	5.02584e-06	0.000490522	0.00302053	75-151	50	37	37	37	37	NA	NA	6.53359e-06	0.000258328	0.00168114	TRUE
AN00000904_Br6522_Mid_Bulk	Br6522_mid	Br6522	mid	Middle	Bulk	polyA	Total	polyA_Bulk	polyA_Total	AN00000904	2	/dcs04/lieber/lcolladotor/deconvolution_LIBD4030/Human_DLPFC_Deconvolution/raw-data/bulkRNA/AN00000904/Br6522_Mid_Bulk/AN00000904_Br6522_Mid_Bulk_1.fastq.gz	/dcs04/lieber/lcolladotor/deconvolution_LIBD4030/Human_DLPFC_Deconvolution/raw-data/bulkRNA/AN00000904/Br6522_Mid_Bulk/AN00000904_Br6522_Mid_Bulk_2.fastq.gz	reverse	PASS	PASS	PASS	PASS	FAIL/WARN	WARN	PASS	WARN	FAIL	PASS	PASS	NA	75-151	50	37	37	37	37	NA	NA	1.76079e-05	0.00014656	0.00212072	75-151	50	37	37	37	37	NA	NA	4.14304e-05	0.000238743	0.00150703	TRUE
AN00000904_Br6522_Mid_Cyto	Br6522_mid	Br6522	mid	Middle	Cyto	polyA	Cyto	polyA_Cyto	polyA_Cyto	AN00000904	2	/dcs04/lieber/lcolladotor/deconvolution_LIBD4030/Human_DLPFC_Deconvolution/raw-data/bulkRNA/AN00000904/Br6522_Mid_Cyto/AN00000904_Br6522_Mid_Cyto_1.fastq.gz	/dcs04/lieber/lcolladotor/deconvolution_LIBD4030/Human_DLPFC_Deconvolution/raw-data/bulkRNA/AN00000904/Br6522_Mid_Cyto/AN00000904_Br6522_Mid_Cyto_2.fastq.gz	reverse	PASS	PASS	PASS	PASS	WARN	WARN	PASS	WARN	FAIL	WARN	PASS	NA	75-151	54	37	37	37	37	NA	NA	0	0.000231142	0.00557151	75-151	54	37	37	37	37	NA	NA	2.62065e-06	0.000184494	0.00213059	TRUE
AN00000904_Br6522_Mid_Nuc	Br6522_mid	Br6522	mid	Middle	Nuc	polyA	Nuc	polyA_Nuc	polyA_Nuc	AN00000904	2	/dcs04/lieber/lcolladotor/deconvolution_LIBD4030/Human_DLPFC_Deconvolution/raw-data/bulkRNA/AN00000904/Br6522_Mid_Nuc/AN00000904_Br6522_Mid_Nuc_1.fastq.gz	/dcs04/lieber/lcolladotor/deconvolution_LIBD4030/Human_DLPFC_Deconvolution/raw-data/bulkRNA/AN00000904/Br6522_Mid_Nuc/AN00000904_Br6522_Mid_Nuc_2.fastq.gz	reverse	PASS	PASS	PASS	PASS	FAIL/WARN	FAIL	PASS	WARN	FAIL	WARN/PASS	PASS	NA	75-151	50	37	37	37	37	NA	NA	2.50354e-06	0.000106651	0.00345739	75-151	50	37	37	37	37	NA	NA	2.00283e-05	0.000207794	0.0019077	TRUE
AN00000904_Br6522_Post_Bulk	Br6522_post	Br6522	post	Posterior	Bulk	polyA	Total	polyA_Bulk	polyA_Total	AN00000904	2	/dcs04/lieber/lcolladotor/deconvolution_LIBD4030/Human_DLPFC_Deconvolution/raw-data/bulkRNA/AN00000904/Br6522_Post_Bulk/AN00000904_Br6522_Post_Bulk_1.fastq.gz	/dcs04/lieber/lcolladotor/deconvolution_LIBD4030/Human_DLPFC_Deconvolution/raw-data/bulkRNA/AN00000904/Br6522_Post_Bulk/AN00000904_Br6522_Post_Bulk_2.fastq.gz	reverse	PASS	PASS	PASS	PASS	FAIL/WARN	WARN	PASS	WARN	FAIL	PASS	PASS	NA	75-151	51	37	37	37	37	NA	NA	1.5019e-05	0.000201755	0.00217525	75-151	51	37	37	37	37	NA	NA	4.25538e-05	0.000194746	0.00140177	TRUE
AN00000904_Br6522_Post_Cyto	Br6522_post	Br6522	post	Posterior	Cyto	polyA	Cyto	polyA_Cyto	polyA_Cyto	AN00000904	2	/dcs04/lieber/lcolladotor/deconvolution_LIBD4030/Human_DLPFC_Deconvolution/raw-data/bulkRNA/AN00000904/Br6522_Post_Cyto/AN00000904_Br6522_Post_Cyto_1.fastq.gz	/dcs04/lieber/lcolladotor/deconvolution_LIBD4030/Human_DLPFC_Deconvolution/raw-data/bulkRNA/AN00000904/Br6522_Post_Cyto/AN00000904_Br6522_Post_Cyto_2.fastq.gz	reverse	PASS	PASS	PASS	PASS	FAIL/WARN	WARN	PASS	WARN	FAIL	PASS	PASS	NA	75-151	51	37	37	37	37	NA	NA	2.51766e-06	0.00010121	0.00259068	75-151	52	37	37	37	37	NA	NA	1.15813e-05	0.00012689	0.00127897	TRUE
AN00000904_Br6522_Post_Nuc	Br6522_post	Br6522	post	Posterior	Nuc	polyA	Nuc	polyA_Nuc	polyA_Nuc	AN00000904	2	/dcs04/lieber/lcolladotor/deconvolution_LIBD4030/Human_DLPFC_Deconvolution/raw-data/bulkRNA/AN00000904/Br6522_Post_Nuc/AN00000904_Br6522_Post_Nuc_1.fastq.gz	/dcs04/lieber/lcolladotor/deconvolution_LIBD4030/Human_DLPFC_Deconvolution/raw-data/bulkRNA/AN00000904/Br6522_Post_Nuc/AN00000904_Br6522_Post_Nuc_2.fastq.gz	reverse	PASS	PASS	PASS	PASS	FAIL/WARN	FAIL	PASS	WARN	FAIL	WARN/PASS	PASS	NA	75-151	50	37	37	37	37	NA	NA	5.01608e-06	0.000233248	0.00254817	75-151	50	37	37	37	37	NA	NA	0	0.00025281	0.00169042	TRUE
AN00000904_Br8325_Ant_Bulk	Br8325_ant	Br8325	ant	Anterior	Bulk	polyA	Total	polyA_Bulk	polyA_Total	AN00000904	2	/dcs04/lieber/lcolladotor/deconvolution_LIBD4030/Human_DLPFC_Deconvolution/raw-data/bulkRNA/AN00000904/Br8325_Ant_Bulk/AN00000904_Br8325_Ant_Bulk_1.fastq.gz	/dcs04/lieber/lcolladotor/deconvolution_LIBD4030/Human_DLPFC_Deconvolution/raw-data/bulkRNA/AN00000904/Br8325_Ant_Bulk/AN00000904_Br8325_Ant_Bulk_2.fastq.gz	reverse	PASS	PASS	PASS	PASS	FAIL/WARN	WARN	PASS	WARN	FAIL	PASS	PASS	NA	75-151	49	37	37	37	37	NA	NA	2.70303e-05	8.05994e-05	0.00207887	75-151	50	37	37	37	37	NA	NA	3.93168e-05	0.000138592	0.00124585	TRUE
AN00000904_Br8325_Ant_Cyto	Br8325_ant	Br8325	ant	Anterior	Cyto	polyA	Cyto	polyA_Cyto	polyA_Cyto	AN00000904	2	/dcs04/lieber/lcolladotor/deconvolution_LIBD4030/Human_DLPFC_Deconvolution/raw-data/bulkRNA/AN00000904/Br8325_Ant_Cyto/AN00000904_Br8325_Ant_Cyto_1.fastq.gz	/dcs04/lieber/lcolladotor/deconvolution_LIBD4030/Human_DLPFC_Deconvolution/raw-data/bulkRNA/AN00000904/Br8325_Ant_Cyto/AN00000904_Br8325_Ant_Cyto_2.fastq.gz	reverse	PASS	PASS	PASS	PASS	WARN	PASS	PASS	WARN	FAIL	WARN	PASS	NA	75-151	52	37	37	37	37	NA	NA	0	0.000198149	0.00585956	75-151	52	37	37	37	37	NA	NA	1.02935e-05	0.000256307	0.00248073	TRUE
AN00000904_Br8325_Ant_Nuc	Br8325_ant	Br8325	ant	Anterior	Nuc	polyA	Nuc	polyA_Nuc	polyA_Nuc	AN00000904	2	/dcs04/lieber/lcolladotor/deconvolution_LIBD4030/Human_DLPFC_Deconvolution/raw-data/bulkRNA/AN00000904/Br8325_Ant_Nuc/AN00000904_Br8325_Ant_Nuc_1.fastq.gz	/dcs04/lieber/lcolladotor/deconvolution_LIBD4030/Human_DLPFC_Deconvolution/raw-data/bulkRNA/AN00000904/Br8325_Ant_Nuc/AN00000904_Br8325_Ant_Nuc_2.fastq.gz	reverse	PASS	PASS	PASS	PASS	FAIL/WARN	FAIL	PASS	WARN	FAIL	WARN/PASS	PASS	NA	75-151	51	37	37	37	37	NA	NA	4.84097e-06	0.000130706	0.00331849	75-151	51	37	37	37	37	NA	NA	4.84097e-06	0.000201384	0.0019146	TRUE
AN00000904_Br8325_Mid_Bulk	Br8325_mid	Br8325	mid	Middle	Bulk	polyA	Total	polyA_Bulk	polyA_Total	AN00000904	2	/dcs04/lieber/lcolladotor/deconvolution_LIBD4030/Human_DLPFC_Deconvolution/raw-data/bulkRNA/AN00000904/Br8325_Mid_Bulk/AN00000904_Br8325_Mid_Bulk_1.fastq.gz	/dcs04/lieber/lcolladotor/deconvolution_LIBD4030/Human_DLPFC_Deconvolution/raw-data/bulkRNA/AN00000904/Br8325_Mid_Bulk/AN00000904_Br8325_Mid_Bulk_2.fastq.gz	reverse	PASS	PASS	PASS	PASS	FAIL/WARN	WARN	PASS	WARN	FAIL	PASS	PASS	NA	75-151	51	37	37	37	37	NA	NA	3.8633e-05	0.000161599	0.00199996	75-151	51	37	37	37	37	NA	NA	0.000119668	0.000323669	0.0015995	TRUE
AN00000904_Br8325_Mid_Cyto	Br8325_mid	Br8325	mid	Middle	Cyto	polyA	Cyto	polyA_Cyto	polyA_Cyto	AN00000904	2	/dcs04/lieber/lcolladotor/deconvolution_LIBD4030/Human_DLPFC_Deconvolution/raw-data/bulkRNA/AN00000904/Br8325_Mid_Cyto/AN00000904_Br8325_Mid_Cyto_1.fastq.gz	/dcs04/lieber/lcolladotor/deconvolution_LIBD4030/Human_DLPFC_Deconvolution/raw-data/bulkRNA/AN00000904/Br8325_Mid_Cyto/AN00000904_Br8325_Mid_Cyto_2.fastq.gz	reverse	PASS	PASS	PASS	PASS	FAIL/WARN	PASS	PASS	WARN	FAIL	PASS	PASS	NA	75-151	51	37	37	37	37	NA	NA	1.26993e-05	0.000217921	0.00296656	75-151	51	37	37	37	37	NA	NA	6.75604e-05	0.000259066	0.00136137	TRUE
AN00000904_Br8492_Mid_Bulk	Br8492_mid	Br8492	mid	Middle	Bulk	polyA	Total	polyA_Bulk	polyA_Total	AN00000904	2	/dcs04/lieber/lcolladotor/deconvolution_LIBD4030/Human_DLPFC_Deconvolution/raw-data/bulkRNA/AN00000904/Br8492_Mid_Bulk/AN00000904_Br8492_Mid_Bulk_1.fastq.gz	/dcs04/lieber/lcolladotor/deconvolution_LIBD4030/Human_DLPFC_Deconvolution/raw-data/bulkRNA/AN00000904/Br8492_Mid_Bulk/AN00000904_Br8492_Mid_Bulk_2.fastq.gz	reverse	PASS	PASS	PASS	PASS	FAIL/WARN	WARN	PASS	WARN	FAIL	PASS	PASS	NA	75-151	50	37	37	37	37	NA	NA	3.62038e-05	0.000188777	0.00222912	75-151	50	37	37	37	37	NA	NA	5.68916e-05	0.000237393	0.00146625	TRUE
AN00000904_Br8492_Mid_Cyto	Br8492_mid	Br8492	mid	Middle	Cyto	polyA	Cyto	polyA_Cyto	polyA_Cyto	AN00000904	2	/dcs04/lieber/lcolladotor/deconvolution_LIBD4030/Human_DLPFC_Deconvolution/raw-data/bulkRNA/AN00000904/Br8492_Mid_Cyto/AN00000904_Br8492_Mid_Cyto_1.fastq.gz	/dcs04/lieber/lcolladotor/deconvolution_LIBD4030/Human_DLPFC_Deconvolution/raw-data/bulkRNA/AN00000904/Br8492_Mid_Cyto/AN00000904_Br8492_Mid_Cyto_2.fastq.gz	reverse	PASS	PASS	PASS	PASS	WARN	WARN/PASS	PASS	WARN	FAIL	WARN/PASS	PASS	NA	75-151	53	37	37	37	37	NA	NA	2.43611e-06	0.000146166	0.00396598	75-151	53	37	37	37	37	NA	NA	0	0.000124729	0.00173695	TRUE
AN00000904_Br8492_Mid_Nuc	Br8492_mid	Br8492	mid	Middle	Nuc	polyA	Nuc	polyA_Nuc	polyA_Nuc	AN00000904	2	/dcs04/lieber/lcolladotor/deconvolution_LIBD4030/Human_DLPFC_Deconvolution/raw-data/bulkRNA/AN00000904/Br8492_Mid_Nuc/AN00000904_Br8492_Mid_Nuc_1.fastq.gz	/dcs04/lieber/lcolladotor/deconvolution_LIBD4030/Human_DLPFC_Deconvolution/raw-data/bulkRNA/AN00000904/Br8492_Mid_Nuc/AN00000904_Br8492_Mid_Nuc_2.fastq.gz	reverse	PASS	PASS	PASS	PASS	FAIL/WARN	FAIL/WARN	PASS	WARN	FAIL	WARN/PASS	PASS	NA	75-151	50	37	37	37	37	NA	NA	0	0.000155571	0.00321211	75-151	50	37	37	37	37	NA	NA	2.01386e-05	0.000201386	0.00195848	TRUE
AN00000904_Br8492_Post_Bulk	Br8492_post	Br8492	post	Posterior	Bulk	polyA	Total	polyA_Bulk	polyA_Total	AN00000904	2	/dcs04/lieber/lcolladotor/deconvolution_LIBD4030/Human_DLPFC_Deconvolution/raw-data/bulkRNA/AN00000904/Br8492_Post_Bulk/AN00000904_Br8492_Post_Bulk_1.fastq.gz	/dcs04/lieber/lcolladotor/deconvolution_LIBD4030/Human_DLPFC_Deconvolution/raw-data/bulkRNA/AN00000904/Br8492_Post_Bulk/AN00000904_Br8492_Post_Bulk_2.fastq.gz	reverse	PASS	PASS	PASS	PASS	FAIL/WARN	WARN	PASS	WARN	FAIL	PASS	PASS	NA	75-151	50	37	37	37	37	NA	NA	2.74285e-05	0.0001843	0.00201864	75-151	50	37	37	37	37	NA	NA	6.30375e-05	0.000231939	0.00151338	TRUE
AN00000904_Br8492_Post_Cyto	Br8492_post	Br8492	post	Posterior	Cyto	polyA	Cyto	polyA_Cyto	polyA_Cyto	AN00000904	2	/dcs04/lieber/lcolladotor/deconvolution_LIBD4030/Human_DLPFC_Deconvolution/raw-data/bulkRNA/AN00000904/Br8492_Post_Cyto/AN00000904_Br8492_Post_Cyto_1.fastq.gz	/dcs04/lieber/lcolladotor/deconvolution_LIBD4030/Human_DLPFC_Deconvolution/raw-data/bulkRNA/AN00000904/Br8492_Post_Cyto/AN00000904_Br8492_Post_Cyto_2.fastq.gz	reverse	PASS	PASS	PASS	PASS	FAIL/WARN	PASS	PASS	WARN	FAIL	WARN	PASS	NA	75-151	52	37	37	37	37	NA	NA	9.43499e-07	8.96324e-05	0.00202852	75-151	52	37	37	37	37	NA	NA	1.74547e-05	0.000168415	0.00197427	TRUE
AN00000904_Br8492_Post_Nuc	Br8492_post	Br8492	post	Posterior	Nuc	polyA	Nuc	polyA_Nuc	polyA_Nuc	AN00000904	2	/dcs04/lieber/lcolladotor/deconvolution_LIBD4030/Human_DLPFC_Deconvolution/raw-data/bulkRNA/AN00000904/Br8492_Post_Nuc/AN00000904_Br8492_Post_Nuc_1.fastq.gz	/dcs04/lieber/lcolladotor/deconvolution_LIBD4030/Human_DLPFC_Deconvolution/raw-data/bulkRNA/AN00000904/Br8492_Post_Nuc/AN00000904_Br8492_Post_Nuc_2.fastq.gz	reverse	PASS	PASS	PASS	PASS	FAIL/WARN	WARN/FAIL	PASS	WARN	FAIL	WARN/PASS	PASS	NA	75-151	51	37	37	37	37	NA	NA	5.11152e-06	0.000149256	0.00243564	75-151	51	37	37	37	37	NA	NA	4.60037e-05	0.000204972	0.00141078	TRUE
AN00000904_Br8667_Ant_Bulk	Br8667_ant	Br8667	ant	Anterior	Bulk	polyA	Total	polyA_Bulk	polyA_Total	AN00000904	2	/dcs04/lieber/lcolladotor/deconvolution_LIBD4030/Human_DLPFC_Deconvolution/raw-data/bulkRNA/AN00000904/Br8667_Ant_Bulk/AN00000904_Br8667_Ant_Bulk_1.fastq.gz	/dcs04/lieber/lcolladotor/deconvolution_LIBD4030/Human_DLPFC_Deconvolution/raw-data/bulkRNA/AN00000904/Br8667_Ant_Bulk/AN00000904_Br8667_Ant_Bulk_2.fastq.gz	reverse	PASS	PASS	PASS	PASS	FAIL/WARN	PASS/WARN	PASS	WARN	FAIL	PASS	PASS	NA	75-151	48	37	37	37	37	NA	NA	5.22203e-06	0.000110185	0.00184599	75-151	48	37	37	37	37	NA	NA	6.00534e-05	0.000148828	0.00119323	TRUE
AN00000904_Br8667_Ant_Cyto	Br8667_ant	Br8667	ant	Anterior	Cyto	polyA	Cyto	polyA_Cyto	polyA_Cyto	AN00000904	2	/dcs04/lieber/lcolladotor/deconvolution_LIBD4030/Human_DLPFC_Deconvolution/raw-data/bulkRNA/AN00000904/Br8667_Ant_Cyto/AN00000904_Br8667_Ant_Cyto_1.fastq.gz	/dcs04/lieber/lcolladotor/deconvolution_LIBD4030/Human_DLPFC_Deconvolution/raw-data/bulkRNA/AN00000904/Br8667_Ant_Cyto/AN00000904_Br8667_Ant_Cyto_2.fastq.gz	reverse	PASS	PASS	PASS	PASS	FAIL/WARN	PASS	PASS	WARN	FAIL	PASS	PASS	NA	75-151	52	37	37	37	37	NA	NA	0	0.000103436	0.00215746	75-151	52	37	37	37	37	NA	NA	2.18028e-05	0.000173915	0.00133098	TRUE
AN00000904_Br8667_Ant_Nuc	Br8667_ant	Br8667	ant	Anterior	Nuc	polyA	Nuc	polyA_Nuc	polyA_Nuc	AN00000904	2	/dcs04/lieber/lcolladotor/deconvolution_LIBD4030/Human_DLPFC_Deconvolution/raw-data/bulkRNA/AN00000904/Br8667_Ant_Nuc/AN00000904_Br8667_Ant_Nuc_1.fastq.gz	/dcs04/lieber/lcolladotor/deconvolution_LIBD4030/Human_DLPFC_Deconvolution/raw-data/bulkRNA/AN00000904/Br8667_Ant_Nuc/AN00000904_Br8667_Ant_Nuc_2.fastq.gz	reverse	PASS	PASS	PASS	PASS	FAIL/WARN	FAIL/WARN	PASS	WARN	FAIL	PASS	PASS	NA	75-151	52	37	37	37	37	NA	NA	4.58558e-06	0.000145071	0.00270341	75-151	52	37	37	37	37	NA	NA	3.91859e-05	0.000186758	0.0015716	TRUE
AN00000904_Br8667_Mid_Bulk	Br8667_mid	Br8667	mid	Middle	Bulk	polyA	Total	polyA_Bulk	polyA_Total	AN00000904	2	/dcs04/lieber/lcolladotor/deconvolution_LIBD4030/Human_DLPFC_Deconvolution/raw-data/bulkRNA/AN00000904/Br8667_Mid_Bulk/AN00000904_Br8667_Mid_Bulk_1.fastq.gz	/dcs04/lieber/lcolladotor/deconvolution_LIBD4030/Human_DLPFC_Deconvolution/raw-data/bulkRNA/AN00000904/Br8667_Mid_Bulk/AN00000904_Br8667_Mid_Bulk_2.fastq.gz	reverse	PASS	PASS	PASS	PASS	FAIL/WARN	WARN	PASS	WARN	FAIL	PASS	PASS	NA	75-151	49	37	37	37	37	NA	NA	1.50835e-05	0.00015888	0.00210163	75-151	49	37	37	37	37	NA	NA	2.51392e-05	0.000251894	0.00149327	TRUE
AN00000904_Br8667_Mid_Cyto	Br8667_mid	Br8667	mid	Middle	Cyto	polyA	Cyto	polyA_Cyto	polyA_Cyto	AN00000904	2	/dcs04/lieber/lcolladotor/deconvolution_LIBD4030/Human_DLPFC_Deconvolution/raw-data/bulkRNA/AN00000904/Br8667_Mid_Cyto/AN00000904_Br8667_Mid_Cyto_1.fastq.gz	/dcs04/lieber/lcolladotor/deconvolution_LIBD4030/Human_DLPFC_Deconvolution/raw-data/bulkRNA/AN00000904/Br8667_Mid_Cyto/AN00000904_Br8667_Mid_Cyto_2.fastq.gz	reverse	PASS	PASS	PASS	PASS	FAIL/WARN	PASS	PASS	WARN	FAIL	PASS/WARN	PASS	NA	75-151	51	37	37	37	37	NA	NA	0	0.000133837	0.00226941	75-151	51	37	37	37	37	NA	NA	1.3225e-05	0.00011638	0.00116909	TRUE
AN00000904_Br8667_Mid_Nuc	Br8667_mid	Br8667	mid	Middle	Nuc	polyA	Nuc	polyA_Nuc	polyA_Nuc	AN00000904	2	/dcs04/lieber/lcolladotor/deconvolution_LIBD4030/Human_DLPFC_Deconvolution/raw-data/bulkRNA/AN00000904/Br8667_Mid_Nuc/AN00000904_Br8667_Mid_Nuc_1.fastq.gz	/dcs04/lieber/lcolladotor/deconvolution_LIBD4030/Human_DLPFC_Deconvolution/raw-data/bulkRNA/AN00000904/Br8667_Mid_Nuc/AN00000904_Br8667_Mid_Nuc_2.fastq.gz	reverse	PASS	PASS	PASS	PASS	FAIL/WARN	WARN/FAIL	PASS	WARN	FAIL	PASS/WARN	PASS	NA	75-151	51	37	37	37	37	NA	NA	3.7246e-06	0.000156899	0.00233486	75-151	51	37	37	37	37	NA	NA	2.32787e-05	0.00016202	0.00112436	TRUE
AN00000906_Br2720_Post_Bulk	Br2720_post	Br2720	post	Posterior	Bulk	RiboZeroGold	Total	RiboZeroGold_Bulk	RiboZeroGold_Total	AN00000906	2	/dcs04/lieber/lcolladotor/deconvolution_LIBD4030/Human_DLPFC_Deconvolution/raw-data/bulkRNA/AN00000906/Br2720_Post_Bulk/AN00000906_Br2720_Post_Bulk_1.fastq.gz	/dcs04/lieber/lcolladotor/deconvolution_LIBD4030/Human_DLPFC_Deconvolution/raw-data/bulkRNA/AN00000906/Br2720_Post_Bulk/AN00000906_Br2720_Post_Bulk_2.fastq.gz	reverse	PASS	PASS	PASS	PASS	FAIL/WARN	FAIL	PASS	WARN	WARN	WARN	PASS	NA	75-151	46	37	37	37	37	NA	NA	0.000105786	0.00112222	0.00355368	75-151	47	37	37	37	37	NA	NA	9.85458e-05	0.00110975	0.00535768	TRUE
AN00000906_Br2720_Post_Cyto	Br2720_post	Br2720	post	Posterior	Cyto	RiboZeroGold	Cyto	RiboZeroGold_Cyto	RiboZeroGold_Cyto	AN00000906	2	/dcs04/lieber/lcolladotor/deconvolution_LIBD4030/Human_DLPFC_Deconvolution/raw-data/bulkRNA/AN00000906/Br2720_Post_Cyto/AN00000906_Br2720_Post_Cyto_1.fastq.gz	/dcs04/lieber/lcolladotor/deconvolution_LIBD4030/Human_DLPFC_Deconvolution/raw-data/bulkRNA/AN00000906/Br2720_Post_Cyto/AN00000906_Br2720_Post_Cyto_2.fastq.gz	reverse	PASS	PASS	PASS	PASS	FAIL/WARN	FAIL	PASS	WARN	FAIL	WARN	PASS	NA	75-151	50	37	37	37	37	NA	NA	4.55345e-05	0.000364714	0.00176665	75-151	50	37	37	37	37	NA	NA	6.7864e-05	0.000297288	0.00150395	TRUE
AN00000906_Br2720_Post_Nuc	Br2720_post	Br2720	post	Posterior	Nuc	RiboZeroGold	Nuc	RiboZeroGold_Nuc	RiboZeroGold_Nuc	AN00000906	2	/dcs04/lieber/lcolladotor/deconvolution_LIBD4030/Human_DLPFC_Deconvolution/raw-data/bulkRNA/AN00000906/Br2720_Post_Nuc/AN00000906_Br2720_Post_Nuc_1.fastq.gz	/dcs04/lieber/lcolladotor/deconvolution_LIBD4030/Human_DLPFC_Deconvolution/raw-data/bulkRNA/AN00000906/Br2720_Post_Nuc/AN00000906_Br2720_Post_Nuc_2.fastq.gz	reverse	PASS	PASS	PASS	PASS	FAIL/WARN	FAIL	PASS	WARN	WARN	WARN	PASS	NA	75-151	45	37	37	37	37	NA	NA	7.43947e-05	0.000947292	0.0027526	75-151	45	37	37	37	37	NA	NA	7.19149e-05	0.000782632	0.00425042	TRUE
AN00000906_Br2743_Ant_Bulk	Br2743_ant	Br2743	ant	Anterior	Bulk	RiboZeroGold	Total	RiboZeroGold_Bulk	RiboZeroGold_Total	AN00000906	2	/dcs04/lieber/lcolladotor/deconvolution_LIBD4030/Human_DLPFC_Deconvolution/raw-data/bulkRNA/AN00000906/Br2743_Ant_Bulk/AN00000906_Br2743_Ant_Bulk_1.fastq.gz	/dcs04/lieber/lcolladotor/deconvolution_LIBD4030/Human_DLPFC_Deconvolution/raw-data/bulkRNA/AN00000906/Br2743_Ant_Bulk/AN00000906_Br2743_Ant_Bulk_2.fastq.gz	reverse	PASS	PASS	PASS	PASS	FAIL/WARN	FAIL	PASS	WARN	WARN	WARN	PASS	NA	75-151	46	37	37	37	37	NA	NA	0.000117382	0.000736302	0.00258328	75-151	46	37	37	37	37	NA	NA	0.0001076	0.000544668	0.00301457	TRUE
AN00000906_Br2743_Ant_Cyto	Br2743_ant	Br2743	ant	Anterior	Cyto	RiboZeroGold	Cyto	RiboZeroGold_Cyto	RiboZeroGold_Cyto	AN00000906	2	/dcs04/lieber/lcolladotor/deconvolution_LIBD4030/Human_DLPFC_Deconvolution/raw-data/bulkRNA/AN00000906/Br2743_Ant_Cyto/AN00000906_Br2743_Ant_Cyto_1.fastq.gz	/dcs04/lieber/lcolladotor/deconvolution_LIBD4030/Human_DLPFC_Deconvolution/raw-data/bulkRNA/AN00000906/Br2743_Ant_Cyto/AN00000906_Br2743_Ant_Cyto_2.fastq.gz	reverse	PASS	PASS	PASS	PASS	WARN	FAIL	PASS	WARN	FAIL	FAIL/WARN	PASS	NA	75-151	61	37	37	37	37	NA	NA	2.38911e-05	0.00188957	0.00709999	75-151	62	37	37	37	37	NA	NA	0.000124668	0.0024964	0.0105034	TRUE
AN00000906_Br2743_Ant_Nuc	Br2743_ant	Br2743	ant	Anterior	Nuc	RiboZeroGold	Nuc	RiboZeroGold_Nuc	RiboZeroGold_Nuc	AN00000906	2	/dcs04/lieber/lcolladotor/deconvolution_LIBD4030/Human_DLPFC_Deconvolution/raw-data/bulkRNA/AN00000906/Br2743_Ant_Nuc/AN00000906_Br2743_Ant_Nuc_1.fastq.gz	/dcs04/lieber/lcolladotor/deconvolution_LIBD4030/Human_DLPFC_Deconvolution/raw-data/bulkRNA/AN00000906/Br2743_Ant_Nuc/AN00000906_Br2743_Ant_Nuc_2.fastq.gz	reverse	PASS	PASS	PASS	PASS	WARN	FAIL	PASS	WARN	WARN	WARN	PASS	NA	75-151	49	37	37	37	37	NA	NA	9.92375e-05	0.00060099	0.00345013	75-151	49	37	37	37	37	NA	NA	0.000159058	0.000615365	0.00629277	TRUE
AN00000906_Br3942_Ant_Bulk	Br3942_ant	Br3942	ant	Anterior	Bulk	RiboZeroGold	Total	RiboZeroGold_Bulk	RiboZeroGold_Total	AN00000906	2	/dcs04/lieber/lcolladotor/deconvolution_LIBD4030/Human_DLPFC_Deconvolution/raw-data/bulkRNA/AN00000906/Br3942_Ant_Bulk/AN00000906_Br3942_Ant_Bulk_1.fastq.gz	/dcs04/lieber/lcolladotor/deconvolution_LIBD4030/Human_DLPFC_Deconvolution/raw-data/bulkRNA/AN00000906/Br3942_Ant_Bulk/AN00000906_Br3942_Ant_Bulk_2.fastq.gz	reverse	PASS	PASS	PASS	PASS	FAIL/WARN	WARN	PASS	WARN	WARN	WARN	PASS	NA	75-151	45	37	37	37	37	NA	NA	0.000132316	0.000725894	0.00236981	75-151	45	37	37	37	37	NA	NA	8.88934e-05	0.000812739	0.0034226	TRUE
AN00000906_Br3942_Ant_Cyto	Br3942_ant	Br3942	ant	Anterior	Cyto	RiboZeroGold	Cyto	RiboZeroGold_Cyto	RiboZeroGold_Cyto	AN00000906	2	/dcs04/lieber/lcolladotor/deconvolution_LIBD4030/Human_DLPFC_Deconvolution/raw-data/bulkRNA/AN00000906/Br3942_Ant_Cyto/AN00000906_Br3942_Ant_Cyto_1.fastq.gz	/dcs04/lieber/lcolladotor/deconvolution_LIBD4030/Human_DLPFC_Deconvolution/raw-data/bulkRNA/AN00000906/Br3942_Ant_Cyto/AN00000906_Br3942_Ant_Cyto_2.fastq.gz	reverse	PASS	PASS	PASS	PASS	FAIL/WARN	FAIL	PASS	WARN	FAIL	FAIL/WARN	PASS	NA	75-151	52	37	37	37	37	NA	NA	7.18362e-05	0.000968831	0.00288063	75-151	52	37	37	37	37	NA	NA	8.42878e-05	0.000772479	0.00344095	TRUE
AN00000906_Br3942_Ant_Nuc	Br3942_ant	Br3942	ant	Anterior	Nuc	RiboZeroGold	Nuc	RiboZeroGold_Nuc	RiboZeroGold_Nuc	AN00000906	2	/dcs04/lieber/lcolladotor/deconvolution_LIBD4030/Human_DLPFC_Deconvolution/raw-data/bulkRNA/AN00000906/Br3942_Ant_Nuc/AN00000906_Br3942_Ant_Nuc_1.fastq.gz	/dcs04/lieber/lcolladotor/deconvolution_LIBD4030/Human_DLPFC_Deconvolution/raw-data/bulkRNA/AN00000906/Br3942_Ant_Nuc/AN00000906_Br3942_Ant_Nuc_2.fastq.gz	reverse	PASS	PASS	PASS	PASS	FAIL/WARN	FAIL	PASS	WARN	WARN	PASS	PASS	NA	75-151	45	37	37	37	37	NA	NA	7.85229e-05	0.000916247	0.00265125	75-151	45	37	37	37	37	NA	NA	0.000105874	0.000734498	0.00484151	TRUE
AN00000906_Br3942_Mid_Bulk	Br3942_mid	Br3942	mid	Middle	Bulk	RiboZeroGold	Total	RiboZeroGold_Bulk	RiboZeroGold_Total	AN00000906	2	/dcs04/lieber/lcolladotor/deconvolution_LIBD4030/Human_DLPFC_Deconvolution/raw-data/bulkRNA/AN00000906/Br3942_Mid_Bulk/AN00000906_Br3942_Mid_Bulk_1.fastq.gz	/dcs04/lieber/lcolladotor/deconvolution_LIBD4030/Human_DLPFC_Deconvolution/raw-data/bulkRNA/AN00000906/Br3942_Mid_Bulk/AN00000906_Br3942_Mid_Bulk_2.fastq.gz	reverse	PASS	PASS	PASS	PASS	FAIL/WARN	FAIL	PASS	WARN	WARN	WARN	PASS	NA	75-151	46	37	37	37	37	NA	NA	0.000119865	0.000491945	0.00204353	75-151	46	37	37	37	37	NA	NA	8.74013e-05	0.000302575	0.00183959	TRUE
AN00000906_Br3942_Mid_Cyto	Br3942_mid	Br3942	mid	Middle	Cyto	RiboZeroGold	Cyto	RiboZeroGold_Cyto	RiboZeroGold_Cyto	AN00000906	2	/dcs04/lieber/lcolladotor/deconvolution_LIBD4030/Human_DLPFC_Deconvolution/raw-data/bulkRNA/AN00000906/Br3942_Mid_Cyto/AN00000906_Br3942_Mid_Cyto_1.fastq.gz	/dcs04/lieber/lcolladotor/deconvolution_LIBD4030/Human_DLPFC_Deconvolution/raw-data/bulkRNA/AN00000906/Br3942_Mid_Cyto/AN00000906_Br3942_Mid_Cyto_2.fastq.gz	reverse	PASS	PASS	PASS	PASS	FAIL/WARN	FAIL	PASS	WARN	FAIL	FAIL/WARN	PASS	NA	75-151	49	37	37	37	37	NA	NA	0.000100341	0.000779904	0.00243573	75-151	49	37	37	37	37	NA	NA	8.34206e-05	0.000715765	0.00355718	TRUE
AN00000906_Br3942_Mid_Nuc	Br3942_mid	Br3942	mid	Middle	Nuc	RiboZeroGold	Nuc	RiboZeroGold_Nuc	RiboZeroGold_Nuc	AN00000906	2	/dcs04/lieber/lcolladotor/deconvolution_LIBD4030/Human_DLPFC_Deconvolution/raw-data/bulkRNA/AN00000906/Br3942_Mid_Nuc/AN00000906_Br3942_Mid_Nuc_1.fastq.gz	/dcs04/lieber/lcolladotor/deconvolution_LIBD4030/Human_DLPFC_Deconvolution/raw-data/bulkRNA/AN00000906/Br3942_Mid_Nuc/AN00000906_Br3942_Mid_Nuc_2.fastq.gz	reverse	PASS	PASS	PASS	PASS	FAIL/WARN	FAIL	PASS	WARN	WARN	PASS	PASS	NA	75-151	46	37	37	37	37	NA	NA	8.78489e-05	0.0013253	0.00337735	75-151	46	37	37	37	37	NA	NA	0.000111808	0.00126519	0.00582577	TRUE
AN00000906_Br6423_Ant_Bulk	Br6423_ant	Br6423	ant	Anterior	Bulk	RiboZeroGold	Total	RiboZeroGold_Bulk	RiboZeroGold_Total	AN00000906	2	/dcs04/lieber/lcolladotor/deconvolution_LIBD4030/Human_DLPFC_Deconvolution/raw-data/bulkRNA/AN00000906/Br6423_Ant_Bulk/AN00000906_Br6423_Ant_Bulk_1.fastq.gz	/dcs04/lieber/lcolladotor/deconvolution_LIBD4030/Human_DLPFC_Deconvolution/raw-data/bulkRNA/AN00000906/Br6423_Ant_Bulk/AN00000906_Br6423_Ant_Bulk_2.fastq.gz	reverse	PASS	PASS	PASS	PASS	FAIL/WARN	FAIL	PASS	WARN	FAIL	WARN	PASS	NA	75-151	47	37	37	37	37	NA	NA	0.00011892	0.000845004	0.00223604	75-151	47	37	37	37	37	NA	NA	9.4215e-05	0.000445532	0.00186546	TRUE
AN00000906_Br6423_Ant_Cyto	Br6423_ant	Br6423	ant	Anterior	Cyto	RiboZeroGold	Cyto	RiboZeroGold_Cyto	RiboZeroGold_Cyto	AN00000906	2	/dcs04/lieber/lcolladotor/deconvolution_LIBD4030/Human_DLPFC_Deconvolution/raw-data/bulkRNA/AN00000906/Br6423_Ant_Cyto/AN00000906_Br6423_Ant_Cyto_1.fastq.gz	/dcs04/lieber/lcolladotor/deconvolution_LIBD4030/Human_DLPFC_Deconvolution/raw-data/bulkRNA/AN00000906/Br6423_Ant_Cyto/AN00000906_Br6423_Ant_Cyto_2.fastq.gz	reverse	PASS	PASS	PASS	PASS	FAIL/WARN	FAIL	PASS	WARN	FAIL	WARN	PASS	NA	75-151	49	37	37	37	37	NA	NA	8.69484e-05	0.000654551	0.00229357	75-151	49	37	37	37	37	NA	NA	6.74459e-05	0.000619202	0.00274456	TRUE
AN00000906_Br6423_Ant_Nuc	Br6423_ant	Br6423	ant	Anterior	Nuc	RiboZeroGold	Nuc	RiboZeroGold_Nuc	RiboZeroGold_Nuc	AN00000906	2	/dcs04/lieber/lcolladotor/deconvolution_LIBD4030/Human_DLPFC_Deconvolution/raw-data/bulkRNA/AN00000906/Br6423_Ant_Nuc/AN00000906_Br6423_Ant_Nuc_1.fastq.gz	/dcs04/lieber/lcolladotor/deconvolution_LIBD4030/Human_DLPFC_Deconvolution/raw-data/bulkRNA/AN00000906/Br6423_Ant_Nuc/AN00000906_Br6423_Ant_Nuc_2.fastq.gz	reverse	PASS	PASS	PASS	PASS	FAIL	FAIL	PASS	WARN	WARN	WARN/PASS	PASS	NA	75-151	44	37	37	37	37	NA	NA	8.92324e-05	0.000604748	0.00243622	75-151	44	37	37	37	37	NA	NA	0.000114412	0.000632578	0.00413915	TRUE
AN00000906_Br6423_Post_Bulk	Br6423_post	Br6423	post	Posterior	Bulk	RiboZeroGold	Total	RiboZeroGold_Bulk	RiboZeroGold_Total	AN00000906	2	/dcs04/lieber/lcolladotor/deconvolution_LIBD4030/Human_DLPFC_Deconvolution/raw-data/bulkRNA/AN00000906/Br6423_Post_Bulk/AN00000906_Br6423_Post_Bulk_1.fastq.gz	/dcs04/lieber/lcolladotor/deconvolution_LIBD4030/Human_DLPFC_Deconvolution/raw-data/bulkRNA/AN00000906/Br6423_Post_Bulk/AN00000906_Br6423_Post_Bulk_2.fastq.gz	reverse	PASS	PASS	PASS	PASS	FAIL/WARN	FAIL	PASS	WARN	FAIL	WARN	PASS	NA	75-151	47	37	37	37	37	NA	NA	0.000126132	0.000315819	0.00174531	75-151	47	37	37	37	37	NA	NA	0.000112443	0.000308486	0.00170132	TRUE
AN00000906_Br6423_Post_Cyto	Br6423_post	Br6423	post	Posterior	Cyto	RiboZeroGold	Cyto	RiboZeroGold_Cyto	RiboZeroGold_Cyto	AN00000906	2	/dcs04/lieber/lcolladotor/deconvolution_LIBD4030/Human_DLPFC_Deconvolution/raw-data/bulkRNA/AN00000906/Br6423_Post_Cyto/AN00000906_Br6423_Post_Cyto_1.fastq.gz	/dcs04/lieber/lcolladotor/deconvolution_LIBD4030/Human_DLPFC_Deconvolution/raw-data/bulkRNA/AN00000906/Br6423_Post_Cyto/AN00000906_Br6423_Post_Cyto_2.fastq.gz	reverse	PASS	PASS	PASS	PASS	FAIL/WARN	FAIL	PASS	WARN	FAIL	WARN	PASS	NA	75-151	50	37	37	37	37	NA	NA	5.7076e-05	0.000533622	0.00207194	75-151	50	37	37	37	37	NA	NA	7.89682e-05	0.000606335	0.00273652	TRUE
AN00000906_Br6423_Post_Nuc	Br6423_post	Br6423	post	Posterior	Nuc	RiboZeroGold	Nuc	RiboZeroGold_Nuc	RiboZeroGold_Nuc	AN00000906	2	/dcs04/lieber/lcolladotor/deconvolution_LIBD4030/Human_DLPFC_Deconvolution/raw-data/bulkRNA/AN00000906/Br6423_Post_Nuc/AN00000906_Br6423_Post_Nuc_1.fastq.gz	/dcs04/lieber/lcolladotor/deconvolution_LIBD4030/Human_DLPFC_Deconvolution/raw-data/bulkRNA/AN00000906/Br6423_Post_Nuc/AN00000906_Br6423_Post_Nuc_2.fastq.gz	reverse	PASS	PASS	PASS	PASS	FAIL	FAIL	PASS	WARN	WARN	WARN/PASS	PASS	NA	75-151	44	37	37	37	37	NA	NA	7.0613e-05	0.000411164	0.00200219	75-151	44	37	37	37	37	NA	NA	9.42996e-05	0.000447365	0.00302787	TRUE
AN00000906_Br6471_Mid_Bulk	Br6471_mid	Br6471	mid	Middle	Bulk	RiboZeroGold	Total	RiboZeroGold_Bulk	RiboZeroGold_Total	AN00000906	2	/dcs04/lieber/lcolladotor/deconvolution_LIBD4030/Human_DLPFC_Deconvolution/raw-data/bulkRNA/AN00000906/Br6471_Mid_Bulk/AN00000906_Br6471_Mid_Bulk_1.fastq.gz	/dcs04/lieber/lcolladotor/deconvolution_LIBD4030/Human_DLPFC_Deconvolution/raw-data/bulkRNA/AN00000906/Br6471_Mid_Bulk/AN00000906_Br6471_Mid_Bulk_2.fastq.gz	reverse	PASS	PASS	PASS	PASS	FAIL/WARN	FAIL	PASS	WARN	WARN	WARN/PASS	PASS	NA	75-151	46	37	37	37	37	NA	NA	9.54042e-05	0.000744049	0.00275324	75-151	47	37	37	37	37	NA	NA	0.00013844	0.00100848	0.00528353	TRUE
AN00000906_Br6471_Mid_Cyto	Br6471_mid	Br6471	mid	Middle	Cyto	RiboZeroGold	Cyto	RiboZeroGold_Cyto	RiboZeroGold_Cyto	AN00000906	2	/dcs04/lieber/lcolladotor/deconvolution_LIBD4030/Human_DLPFC_Deconvolution/raw-data/bulkRNA/AN00000906/Br6471_Mid_Cyto/AN00000906_Br6471_Mid_Cyto_1.fastq.gz	/dcs04/lieber/lcolladotor/deconvolution_LIBD4030/Human_DLPFC_Deconvolution/raw-data/bulkRNA/AN00000906/Br6471_Mid_Cyto/AN00000906_Br6471_Mid_Cyto_2.fastq.gz	reverse	PASS	PASS	PASS	PASS	FAIL/WARN	FAIL	PASS	WARN	FAIL	WARN	PASS	NA	75-151	50	37	37	37	37	NA	NA	5.83209e-05	0.00160754	0.00378107	75-151	50	37	37	37	37	NA	NA	7.00634e-05	0.00145646	0.00608064	TRUE
AN00000906_Br6471_Mid_Nuc	Br6471_mid	Br6471	mid	Middle	Nuc	RiboZeroGold	Nuc	RiboZeroGold_Nuc	RiboZeroGold_Nuc	AN00000906	2	/dcs04/lieber/lcolladotor/deconvolution_LIBD4030/Human_DLPFC_Deconvolution/raw-data/bulkRNA/AN00000906/Br6471_Mid_Nuc/AN00000906_Br6471_Mid_Nuc_1.fastq.gz	/dcs04/lieber/lcolladotor/deconvolution_LIBD4030/Human_DLPFC_Deconvolution/raw-data/bulkRNA/AN00000906/Br6471_Mid_Nuc/AN00000906_Br6471_Mid_Nuc_2.fastq.gz	reverse	PASS	PASS	PASS	PASS	FAIL/WARN	FAIL	PASS	WARN	WARN	WARN	PASS	NA	75-151	46	37	37	37	37	NA	NA	0.000109102	0.000915522	0.00256685	75-151	46	37	37	37	37	NA	NA	9.09179e-05	0.000766671	0.00425411	TRUE
AN00000906_Br6522_Mid_Bulk	Br6522_mid	Br6522	mid	Middle	Bulk	RiboZeroGold	Total	RiboZeroGold_Bulk	RiboZeroGold_Total	AN00000906	2	/dcs04/lieber/lcolladotor/deconvolution_LIBD4030/Human_DLPFC_Deconvolution/raw-data/bulkRNA/AN00000906/Br6522_Mid_Bulk/AN00000906_Br6522_Mid_Bulk_1.fastq.gz	/dcs04/lieber/lcolladotor/deconvolution_LIBD4030/Human_DLPFC_Deconvolution/raw-data/bulkRNA/AN00000906/Br6522_Mid_Bulk/AN00000906_Br6522_Mid_Bulk_2.fastq.gz	reverse	PASS	PASS	PASS	PASS	FAIL/WARN	FAIL	PASS	WARN	WARN	WARN	PASS	NA	75-151	47	37	37	37	37	NA	NA	8.87322e-05	0.000630871	0.00224395	75-151	47	37	37	37	37	NA	NA	9.79644e-05	0.000702677	0.00320051	TRUE
AN00000906_Br6522_Mid_Cyto	Br6522_mid	Br6522	mid	Middle	Cyto	RiboZeroGold	Cyto	RiboZeroGold_Cyto	RiboZeroGold_Cyto	AN00000906	2	/dcs04/lieber/lcolladotor/deconvolution_LIBD4030/Human_DLPFC_Deconvolution/raw-data/bulkRNA/AN00000906/Br6522_Mid_Cyto/AN00000906_Br6522_Mid_Cyto_1.fastq.gz	/dcs04/lieber/lcolladotor/deconvolution_LIBD4030/Human_DLPFC_Deconvolution/raw-data/bulkRNA/AN00000906/Br6522_Mid_Cyto/AN00000906_Br6522_Mid_Cyto_2.fastq.gz	reverse	PASS	PASS	PASS	PASS	FAIL/WARN	FAIL	PASS	WARN	FAIL	WARN	PASS	NA	75-151	55	37	37	37	37	NA	NA	4.74806e-05	0.00182563	0.00531071	75-151	55	37	37	37	37	NA	NA	7.07461e-05	0.00250128	0.00987122	TRUE
AN00000906_Br6522_Mid_Nuc	Br6522_mid	Br6522	mid	Middle	Nuc	RiboZeroGold	Nuc	RiboZeroGold_Nuc	RiboZeroGold_Nuc	AN00000906	2	/dcs04/lieber/lcolladotor/deconvolution_LIBD4030/Human_DLPFC_Deconvolution/raw-data/bulkRNA/AN00000906/Br6522_Mid_Nuc/AN00000906_Br6522_Mid_Nuc_1.fastq.gz	/dcs04/lieber/lcolladotor/deconvolution_LIBD4030/Human_DLPFC_Deconvolution/raw-data/bulkRNA/AN00000906/Br6522_Mid_Nuc/AN00000906_Br6522_Mid_Nuc_2.fastq.gz	reverse	PASS	PASS	PASS	PASS	FAIL	FAIL	PASS	WARN	WARN	PASS	PASS	NA	75-151	45	37	37	37	37	NA	NA	0.000108426	0.00239748	0.00525236	75-151	45	37	37	37	37	NA	NA	0.00010893	0.001171	0.00569615	TRUE
AN00000906_Br6522_Post_Bulk	Br6522_post	Br6522	post	Posterior	Bulk	RiboZeroGold	Total	RiboZeroGold_Bulk	RiboZeroGold_Total	AN00000906	2	/dcs04/lieber/lcolladotor/deconvolution_LIBD4030/Human_DLPFC_Deconvolution/raw-data/bulkRNA/AN00000906/Br6522_Post_Bulk/AN00000906_Br6522_Post_Bulk_1.fastq.gz	/dcs04/lieber/lcolladotor/deconvolution_LIBD4030/Human_DLPFC_Deconvolution/raw-data/bulkRNA/AN00000906/Br6522_Post_Bulk/AN00000906_Br6522_Post_Bulk_2.fastq.gz	reverse	PASS	PASS	PASS	PASS	FAIL/WARN	FAIL	PASS	WARN	FAIL/WARN	WARN	PASS	NA	75-151	47	37	37	37	37	NA	NA	7.02903e-05	0.00158794	0.00368733	75-151	47	37	37	37	37	NA	NA	7.92222e-05	0.00112542	0.00568341	TRUE
AN00000906_Br6522_Post_Cyto	Br6522_post	Br6522	post	Posterior	Cyto	RiboZeroGold	Cyto	RiboZeroGold_Cyto	RiboZeroGold_Cyto	AN00000906	2	/dcs04/lieber/lcolladotor/deconvolution_LIBD4030/Human_DLPFC_Deconvolution/raw-data/bulkRNA/AN00000906/Br6522_Post_Cyto/AN00000906_Br6522_Post_Cyto_1.fastq.gz	/dcs04/lieber/lcolladotor/deconvolution_LIBD4030/Human_DLPFC_Deconvolution/raw-data/bulkRNA/AN00000906/Br6522_Post_Cyto/AN00000906_Br6522_Post_Cyto_2.fastq.gz	reverse	PASS	PASS	PASS	PASS	FAIL/WARN	FAIL	PASS	WARN	FAIL	FAIL/WARN	PASS	NA	75-151	53	37	37	37	37	NA	NA	5.26648e-05	0.0010107	0.00370396	75-151	53	37	37	37	37	NA	NA	5.88606e-05	0.00088136	0.00342321	TRUE
AN00000906_Br6522_Post_Nuc	Br6522_post	Br6522	post	Posterior	Nuc	RiboZeroGold	Nuc	RiboZeroGold_Nuc	RiboZeroGold_Nuc	AN00000906	2	/dcs04/lieber/lcolladotor/deconvolution_LIBD4030/Human_DLPFC_Deconvolution/raw-data/bulkRNA/AN00000906/Br6522_Post_Nuc/AN00000906_Br6522_Post_Nuc_1.fastq.gz	/dcs04/lieber/lcolladotor/deconvolution_LIBD4030/Human_DLPFC_Deconvolution/raw-data/bulkRNA/AN00000906/Br6522_Post_Nuc/AN00000906_Br6522_Post_Nuc_2.fastq.gz	reverse	PASS	PASS	PASS	PASS	FAIL/WARN	FAIL	PASS	WARN	WARN	PASS	PASS	NA	75-151	44	37	37	37	37	NA	NA	7.09953e-05	0.000607082	0.00240273	75-151	44	37	37	37	37	NA	NA	9.56264e-05	0.000838421	0.00457364	TRUE
AN00000906_Br8325_Ant_Bulk	Br8325_ant	Br8325	ant	Anterior	Bulk	RiboZeroGold	Total	RiboZeroGold_Bulk	RiboZeroGold_Total	AN00000906	2	/dcs04/lieber/lcolladotor/deconvolution_LIBD4030/Human_DLPFC_Deconvolution/raw-data/bulkRNA/AN00000906/Br8325_Ant_Bulk/AN00000906_Br8325_Ant_Bulk_1.fastq.gz	/dcs04/lieber/lcolladotor/deconvolution_LIBD4030/Human_DLPFC_Deconvolution/raw-data/bulkRNA/AN00000906/Br8325_Ant_Bulk/AN00000906_Br8325_Ant_Bulk_2.fastq.gz	reverse	PASS	PASS	PASS	PASS	FAIL/WARN	WARN	PASS	WARN	FAIL/WARN	WARN	PASS	NA	75-151	46	37	37	37	37	NA	NA	0.000118332	0.00099418	0.00326139	75-151	46	37	37	37	37	NA	NA	0.000106207	0.00103734	0.005	TRUE
AN00000906_Br8325_Ant_Cyto	Br8325_ant	Br8325	ant	Anterior	Cyto	RiboZeroGold	Cyto	RiboZeroGold_Cyto	RiboZeroGold_Cyto	AN00000906	2	/dcs04/lieber/lcolladotor/deconvolution_LIBD4030/Human_DLPFC_Deconvolution/raw-data/bulkRNA/AN00000906/Br8325_Ant_Cyto/AN00000906_Br8325_Ant_Cyto_1.fastq.gz	/dcs04/lieber/lcolladotor/deconvolution_LIBD4030/Human_DLPFC_Deconvolution/raw-data/bulkRNA/AN00000906/Br8325_Ant_Cyto/AN00000906_Br8325_Ant_Cyto_2.fastq.gz	reverse	PASS	PASS	PASS	PASS	FAIL/WARN	FAIL	PASS	WARN	FAIL	WARN	PASS	NA	75-151	52	37	37	37	37	NA	NA	6.74177e-05	0.000482183	0.00322921	75-151	52	37	37	37	37	NA	NA	6.4975e-05	0.00118323	0.00523708	TRUE
AN00000906_Br8325_Ant_Nuc	Br8325_ant	Br8325	ant	Anterior	Nuc	RiboZeroGold	Nuc	RiboZeroGold_Nuc	RiboZeroGold_Nuc	AN00000906	2	/dcs04/lieber/lcolladotor/deconvolution_LIBD4030/Human_DLPFC_Deconvolution/raw-data/bulkRNA/AN00000906/Br8325_Ant_Nuc/AN00000906_Br8325_Ant_Nuc_1.fastq.gz	/dcs04/lieber/lcolladotor/deconvolution_LIBD4030/Human_DLPFC_Deconvolution/raw-data/bulkRNA/AN00000906/Br8325_Ant_Nuc/AN00000906_Br8325_Ant_Nuc_2.fastq.gz	reverse	PASS	PASS	PASS	PASS	FAIL	FAIL	PASS	WARN	WARN/PASS	PASS	PASS	NA	75-151	46	37	37	37	37	NA	NA	0.000110508	0.00111282	0.00397527	75-151	46	37	37	37	37	NA	NA	0.000100618	0.000747324	0.0047901	TRUE
AN00000906_Br8325_Mid_Bulk	Br8325_mid	Br8325	mid	Middle	Bulk	RiboZeroGold	Total	RiboZeroGold_Bulk	RiboZeroGold_Total	AN00000906	2	/dcs04/lieber/lcolladotor/deconvolution_LIBD4030/Human_DLPFC_Deconvolution/raw-data/bulkRNA/AN00000906/Br8325_Mid_Bulk/AN00000906_Br8325_Mid_Bulk_1.fastq.gz	/dcs04/lieber/lcolladotor/deconvolution_LIBD4030/Human_DLPFC_Deconvolution/raw-data/bulkRNA/AN00000906/Br8325_Mid_Bulk/AN00000906_Br8325_Mid_Bulk_2.fastq.gz	reverse	PASS	PASS	PASS	PASS	FAIL/WARN	FAIL	PASS	WARN	WARN	WARN/PASS	PASS	NA	75-151	45	37	37	37	37	NA	NA	0.000151454	0.000758221	0.00221247	75-151	45	37	37	37	37	NA	NA	0.000159051	0.00056736	0.00301247	TRUE
AN00000906_Br8325_Mid_Cyto	Br8325_mid	Br8325	mid	Middle	Cyto	RiboZeroGold	Cyto	RiboZeroGold_Cyto	RiboZeroGold_Cyto	AN00000906	2	/dcs04/lieber/lcolladotor/deconvolution_LIBD4030/Human_DLPFC_Deconvolution/raw-data/bulkRNA/AN00000906/Br8325_Mid_Cyto/AN00000906_Br8325_Mid_Cyto_1.fastq.gz	/dcs04/lieber/lcolladotor/deconvolution_LIBD4030/Human_DLPFC_Deconvolution/raw-data/bulkRNA/AN00000906/Br8325_Mid_Cyto/AN00000906_Br8325_Mid_Cyto_2.fastq.gz	reverse	PASS	PASS	PASS	PASS	FAIL/WARN	FAIL	PASS	WARN	FAIL	FAIL/WARN	PASS	NA	75-151	50	37	37	37	37	NA	NA	0.000111787	0.00121808	0.0030981	75-151	50	37	37	37	37	NA	NA	0.000146521	0.00112745	0.00437766	TRUE
AN00000906_Br8325_Mid_Nuc	Br8325_mid	Br8325	mid	Middle	Nuc	RiboZeroGold	Nuc	RiboZeroGold_Nuc	RiboZeroGold_Nuc	AN00000906	2	/dcs04/lieber/lcolladotor/deconvolution_LIBD4030/Human_DLPFC_Deconvolution/raw-data/bulkRNA/AN00000906/Br8325_Mid_Nuc/AN00000906_Br8325_Mid_Nuc_1.fastq.gz	/dcs04/lieber/lcolladotor/deconvolution_LIBD4030/Human_DLPFC_Deconvolution/raw-data/bulkRNA/AN00000906/Br8325_Mid_Nuc/AN00000906_Br8325_Mid_Nuc_2.fastq.gz	reverse	PASS	PASS	PASS	PASS	WARN	FAIL	PASS	WARN	WARN	WARN	PASS	NA	75-151	46	37	37	37	37	NA	NA	0.000156025	0.000847704	0.00285963	75-151	46	37	37	37	37	NA	NA	0.000153044	0.00143603	0.00824598	TRUE
AN00000906_Br8492_Mid_Bulk	Br8492_mid	Br8492	mid	Middle	Bulk	RiboZeroGold	Total	RiboZeroGold_Bulk	RiboZeroGold_Total	AN00000906	2	/dcs04/lieber/lcolladotor/deconvolution_LIBD4030/Human_DLPFC_Deconvolution/raw-data/bulkRNA/AN00000906/Br8492_Mid_Bulk/AN00000906_Br8492_Mid_Bulk_1.fastq.gz	/dcs04/lieber/lcolladotor/deconvolution_LIBD4030/Human_DLPFC_Deconvolution/raw-data/bulkRNA/AN00000906/Br8492_Mid_Bulk/AN00000906_Br8492_Mid_Bulk_2.fastq.gz	reverse	PASS	PASS	PASS	PASS	FAIL/WARN	FAIL	PASS	WARN	WARN	WARN	PASS	NA	75-151	47	37	37	37	37	NA	NA	8.17452e-05	0.0016481	0.00438955	75-151	48	37	37	37	37	NA	NA	9.11118e-05	0.00132879	0.00706755	TRUE
AN00000906_Br8492_Mid_Cyto	Br8492_mid	Br8492	mid	Middle	Cyto	RiboZeroGold	Cyto	RiboZeroGold_Cyto	RiboZeroGold_Cyto	AN00000906	2	/dcs04/lieber/lcolladotor/deconvolution_LIBD4030/Human_DLPFC_Deconvolution/raw-data/bulkRNA/AN00000906/Br8492_Mid_Cyto/AN00000906_Br8492_Mid_Cyto_1.fastq.gz	/dcs04/lieber/lcolladotor/deconvolution_LIBD4030/Human_DLPFC_Deconvolution/raw-data/bulkRNA/AN00000906/Br8492_Mid_Cyto/AN00000906_Br8492_Mid_Cyto_2.fastq.gz	reverse	PASS	PASS	PASS	PASS	FAIL/WARN	FAIL	PASS	WARN	FAIL	FAIL/WARN	PASS	NA	75-151	54	37	37	37	37	NA	NA	7.68961e-05	0.000702025	0.00321529	75-151	54	37	37	37	37	NA	NA	8.60598e-05	0.000418745	0.00221325	TRUE
AN00000906_Br8492_Mid_Nuc	Br8492_mid	Br8492	mid	Middle	Nuc	RiboZeroGold	Nuc	RiboZeroGold_Nuc	RiboZeroGold_Nuc	AN00000906	2	/dcs04/lieber/lcolladotor/deconvolution_LIBD4030/Human_DLPFC_Deconvolution/raw-data/bulkRNA/AN00000906/Br8492_Mid_Nuc/AN00000906_Br8492_Mid_Nuc_1.fastq.gz	/dcs04/lieber/lcolladotor/deconvolution_LIBD4030/Human_DLPFC_Deconvolution/raw-data/bulkRNA/AN00000906/Br8492_Mid_Nuc/AN00000906_Br8492_Mid_Nuc_2.fastq.gz	unstranded	PASS	PASS	PASS	PASS	WARN	WARN	PASS	WARN	WARN	WARN/PASS	PASS	NA	75-151	44	37	37	37	37	NA	NA	6.9018e-05	0.000615853	0.00222981	75-151	44	37	37	37	37	NA	NA	0.000167236	0.00149132	0.010796	TRUE
AN00000906_Br8492_Post_Bulk	Br8492_post	Br8492	post	Posterior	Bulk	RiboZeroGold	Total	RiboZeroGold_Bulk	RiboZeroGold_Total	AN00000906	2	/dcs04/lieber/lcolladotor/deconvolution_LIBD4030/Human_DLPFC_Deconvolution/raw-data/bulkRNA/AN00000906/Br8492_Post_Bulk/AN00000906_Br8492_Post_Bulk_1.fastq.gz	/dcs04/lieber/lcolladotor/deconvolution_LIBD4030/Human_DLPFC_Deconvolution/raw-data/bulkRNA/AN00000906/Br8492_Post_Bulk/AN00000906_Br8492_Post_Bulk_2.fastq.gz	reverse	PASS	PASS	PASS	PASS	FAIL/WARN	FAIL	PASS	WARN	WARN	WARN	PASS	NA	75-151	47	37	37	37	37	NA	NA	0.000141246	0.00108883	0.00312228	75-151	48	37	37	37	37	NA	NA	9.86245e-05	0.00052385	0.00271341	TRUE
AN00000906_Br8492_Post_Cyto	Br8492_post	Br8492	post	Posterior	Cyto	RiboZeroGold	Cyto	RiboZeroGold_Cyto	RiboZeroGold_Cyto	AN00000906	2	/dcs04/lieber/lcolladotor/deconvolution_LIBD4030/Human_DLPFC_Deconvolution/raw-data/bulkRNA/AN00000906/Br8492_Post_Cyto/AN00000906_Br8492_Post_Cyto_1.fastq.gz	/dcs04/lieber/lcolladotor/deconvolution_LIBD4030/Human_DLPFC_Deconvolution/raw-data/bulkRNA/AN00000906/Br8492_Post_Cyto/AN00000906_Br8492_Post_Cyto_2.fastq.gz	reverse	PASS	PASS	PASS	PASS	FAIL/WARN	FAIL	PASS	WARN	FAIL	FAIL/WARN	PASS	NA	75-151	54	37	37	37	37	NA	NA	5.79528e-05	0.00160601	0.00418768	75-151	54	37	37	37	37	NA	NA	6.58915e-05	0.0018017	0.00718058	TRUE
AN00000906_Br8492_Post_Nuc	Br8492_post	Br8492	post	Posterior	Nuc	RiboZeroGold	Nuc	RiboZeroGold_Nuc	RiboZeroGold_Nuc	AN00000906	2	/dcs04/lieber/lcolladotor/deconvolution_LIBD4030/Human_DLPFC_Deconvolution/raw-data/bulkRNA/AN00000906/Br8492_Post_Nuc/AN00000906_Br8492_Post_Nuc_1.fastq.gz	/dcs04/lieber/lcolladotor/deconvolution_LIBD4030/Human_DLPFC_Deconvolution/raw-data/bulkRNA/AN00000906/Br8492_Post_Nuc/AN00000906_Br8492_Post_Nuc_2.fastq.gz	reverse	PASS	PASS	PASS	PASS	WARN	FAIL	PASS	WARN	WARN	WARN	PASS	NA	75-151	47	37	37	37	37	NA	NA	0.000112456	0.001831	0.00437192	75-151	47	37	37	37	37	NA	NA	0.000140694	0.000909061	0.0058383	TRUE
AN00000906_Br8667_Ant_Bulk	Br8667_ant	Br8667	ant	Anterior	Bulk	RiboZeroGold	Total	RiboZeroGold_Bulk	RiboZeroGold_Total	AN00000906	2	/dcs04/lieber/lcolladotor/deconvolution_LIBD4030/Human_DLPFC_Deconvolution/raw-data/bulkRNA/AN00000906/Br8667_Ant_Bulk/AN00000906_Br8667_Ant_Bulk_1.fastq.gz	/dcs04/lieber/lcolladotor/deconvolution_LIBD4030/Human_DLPFC_Deconvolution/raw-data/bulkRNA/AN00000906/Br8667_Ant_Bulk/AN00000906_Br8667_Ant_Bulk_2.fastq.gz	reverse	PASS	PASS	PASS	PASS	FAIL/WARN	FAIL	PASS	WARN	WARN	WARN	PASS	NA	75-151	46	37	37	37	37	NA	NA	6.12245e-05	0.000714126	0.00231983	75-151	46	37	37	37	37	NA	NA	0.000116709	0.000546237	0.00297991	TRUE
AN00000906_Br8667_Ant_Cyto	Br8667_ant	Br8667	ant	Anterior	Cyto	RiboZeroGold	Cyto	RiboZeroGold_Cyto	RiboZeroGold_Cyto	AN00000906	2	/dcs04/lieber/lcolladotor/deconvolution_LIBD4030/Human_DLPFC_Deconvolution/raw-data/bulkRNA/AN00000906/Br8667_Ant_Cyto/AN00000906_Br8667_Ant_Cyto_1.fastq.gz	/dcs04/lieber/lcolladotor/deconvolution_LIBD4030/Human_DLPFC_Deconvolution/raw-data/bulkRNA/AN00000906/Br8667_Ant_Cyto/AN00000906_Br8667_Ant_Cyto_2.fastq.gz	reverse	PASS	PASS	PASS	PASS	FAIL/WARN	FAIL	PASS	WARN	FAIL	FAIL/WARN	PASS	NA	75-151	52	37	37	37	37	NA	NA	3.07493e-05	0.000774283	0.0024215	75-151	53	37	37	37	37	NA	NA	4.22802e-05	0.00046551	0.00301727	TRUE
AN00000906_Br8667_Ant_Nuc	Br8667_ant	Br8667	ant	Anterior	Nuc	RiboZeroGold	Nuc	RiboZeroGold_Nuc	RiboZeroGold_Nuc	AN00000906	2	/dcs04/lieber/lcolladotor/deconvolution_LIBD4030/Human_DLPFC_Deconvolution/raw-data/bulkRNA/AN00000906/Br8667_Ant_Nuc/AN00000906_Br8667_Ant_Nuc_1.fastq.gz	/dcs04/lieber/lcolladotor/deconvolution_LIBD4030/Human_DLPFC_Deconvolution/raw-data/bulkRNA/AN00000906/Br8667_Ant_Nuc/AN00000906_Br8667_Ant_Nuc_2.fastq.gz	reverse	PASS	PASS	PASS	PASS	FAIL/WARN	FAIL	PASS	WARN	WARN	WARN/PASS	PASS	NA	75-151	45	37	37	37	37	NA	NA	4.52915e-05	0.000249884	0.00155787	75-151	46	37	37	37	37	NA	NA	0.00010581	0.00026394	0.00184289	TRUE
AN00000906_Br8667_Mid_Bulk	Br8667_mid	Br8667	mid	Middle	Bulk	RiboZeroGold	Total	RiboZeroGold_Bulk	RiboZeroGold_Total	AN00000906	2	/dcs04/lieber/lcolladotor/deconvolution_LIBD4030/Human_DLPFC_Deconvolution/raw-data/bulkRNA/AN00000906/Br8667_Mid_Bulk/AN00000906_Br8667_Mid_Bulk_1.fastq.gz	/dcs04/lieber/lcolladotor/deconvolution_LIBD4030/Human_DLPFC_Deconvolution/raw-data/bulkRNA/AN00000906/Br8667_Mid_Bulk/AN00000906_Br8667_Mid_Bulk_2.fastq.gz	reverse	PASS	PASS	PASS	PASS	FAIL/WARN	FAIL	PASS	WARN	FAIL	WARN	PASS	NA	75-151	45	37	37	37	37	NA	NA	5.96039e-05	0.000675644	0.00222614	75-151	45	37	37	37	37	NA	NA	8.60056e-05	0.000734848	0.00352023	TRUE
AN00000906_Br8667_Mid_Cyto	Br8667_mid	Br8667	mid	Middle	Cyto	RiboZeroGold	Cyto	RiboZeroGold_Cyto	RiboZeroGold_Cyto	AN00000906	2	/dcs04/lieber/lcolladotor/deconvolution_LIBD4030/Human_DLPFC_Deconvolution/raw-data/bulkRNA/AN00000906/Br8667_Mid_Cyto/AN00000906_Br8667_Mid_Cyto_1.fastq.gz	/dcs04/lieber/lcolladotor/deconvolution_LIBD4030/Human_DLPFC_Deconvolution/raw-data/bulkRNA/AN00000906/Br8667_Mid_Cyto/AN00000906_Br8667_Mid_Cyto_2.fastq.gz	reverse	PASS	PASS	PASS	PASS	FAIL/WARN	FAIL	PASS	WARN	FAIL	WARN	PASS	NA	75-151	52	37	37	37	37	NA	NA	3.86202e-05	0.000637233	0.00393886	75-151	52	37	37	37	37	NA	NA	3.70438e-05	0.000990726	0.00635065	TRUE
AN00000906_Br8667_Mid_Nuc	Br8667_mid	Br8667	mid	Middle	Nuc	RiboZeroGold	Nuc	RiboZeroGold_Nuc	RiboZeroGold_Nuc	AN00000906	2	/dcs04/lieber/lcolladotor/deconvolution_LIBD4030/Human_DLPFC_Deconvolution/raw-data/bulkRNA/AN00000906/Br8667_Mid_Nuc/AN00000906_Br8667_Mid_Nuc_1.fastq.gz	/dcs04/lieber/lcolladotor/deconvolution_LIBD4030/Human_DLPFC_Deconvolution/raw-data/bulkRNA/AN00000906/Br8667_Mid_Nuc/AN00000906_Br8667_Mid_Nuc_2.fastq.gz	reverse	PASS	PASS	PASS	PASS	FAIL/WARN	WARN/FAIL	PASS	WARN	WARN	WARN	PASS	NA	75-151	46	37	37	37	37	NA	NA	5.69301e-05	0.00174105	0.00446082	75-151	47	37	37	37	37	NA	NA	0.00011698	0.00110195	0.00708506	TRUE
[truncated: 33 more columns]

## Sheet: TableS2_Total
	logFC	AveExpr	t	P.Value	adj.P.Val	B	z.std
ENSG00000227232.5	-0.553834	0.540899	-0.367251	0.715648	0.868305	-6.44441	-0.364282
ENSG00000278267.1	-2.34074	-2.04254	-1.71043	0.0975386	0.305484	-5.08363	-1.65691
ENSG00000268903.1	0.5425	-2.74503	0.246763	0.806734	0.915625	-6.38464	0.244642
ENSG00000269981.1	-5.79512	-3.13017	-2.83691	0.00805702	0.0683574	-2.89205	-2.64967
ENSG00000279457.4	0.248882	2.03339	0.36117	0.720666	0.871108	-6.3529	0.357569
ENSG00000228463.10	-1.12076	1.5119	-1.9537	0.0612248	0.234431	-4.68501	-1.87187
ENSG00000225972.1	-6.01178	-2.05982	-3.8398	0.000497563	0.0112236	-0.310441	-3.48207
ENSG00000225630.1	-6.55233	5.92703	-6.32843	8.26599e-07	9.12406e-05	5.66538	-4.92898
ENSG00000237973.1	0.0350866	5.17909	0.0353086	0.972041	0.98918	-6.50729	0.0350483
ENSG00000278791.1	-0.845685	-5.52627	-0.569336	0.572759	0.781444	-6.47751	-0.563992
ENSG00000229344.1	-3.23251	-1.2787	-2.25376	0.0305819	0.154866	-3.88865	-2.16247
ENSG00000248527.1	-8.06064	7.52352	-15.579	2.5123e-17	1.821e-13	28.5264	-8.46726
ENSG00000198744.5	-1.31847	-0.379026	-1.13775	0.262941	0.526149	-5.70716	-1.11947
ENSG00000230092.7	3.6928	-1.29967	2.99181	0.00505173	0.051694	-2.65147	2.80372
ENSG00000228794.11	-1.37212	5.42414	-3.38796	0.00175296	0.0263942	-1.62655	-3.12918
ENSG00000225880.5	0.232252	-0.208795	0.252273	0.802369	0.913366	-6.50698	0.250283
ENSG00000187634.13	1.06271	-0.250936	0.937833	0.354992	0.618817	-6.2102	0.924949
ENSG00000188976.11	0.214618	6.01432	0.549775	0.58649	0.789489	-6.3282	0.543929
ENSG00000187961.15	-0.452053	2.66778	-0.56716	0.574994	0.783019	-6.25388	-0.560712
ENSG00000272512.1	-3.75383	-0.175658	-2.67387	0.0121208	0.0878265	-3.1921	-2.50861
ENSG00000188290.11	2.22617	2.62793	2.54461	0.0168841	0.107066	-3.52354	2.38922
ENSG00000187608.10	0.826884	3.52551	1.09291	0.283528	0.548112	-5.83616	1.07243
ENSG00000188157.15	-1.23918	6.1063	-2.10932	0.0437673	0.192207	-4.38232	-2.01631
ENSG00000217801.11	-0.479643	1.55226	-0.592637	0.557506	0.772262	-6.26411	-0.58655
ENSG00000131591.18	-1.10353	3.33025	-1.56434	0.1288	0.356312	-5.23835	-1.51885
ENSG00000186891.14	1.62787	0.136516	1.84799	0.074821	0.262925	-4.79972	1.78156
ENSG00000186827.11	-0.669034	-0.799468	-0.491477	0.62668	0.815119	-6.26625	-0.486404
ENSG00000078808.19	-0.642631	5.74581	-1.63534	0.112353	0.330239	-5.18803	-1.58771
ENSG00000176022.7	0.855678	4.38498	2.21491	0.0351817	0.167946	-4.18013	2.10626
ENSG00000184163.3	1.27564	-2.10325	0.705616	0.485188	0.723275	-6.30388	0.697983
ENSG00000160087.21	0.0443116	4.66636	0.11339	0.910514	0.964843	-6.44985	0.11239
ENSG00000230415.1	-1.43481	0.235881	-1.44279	0.158475	0.399753	-5.49597	-1.41022
ENSG00000162572.21	-1.27521	3.21898	-1.42001	0.166435	0.410143	-5.42773	-1.38375
ENSG00000131584.19	-0.912155	6.80737	-1.58472	0.123943	0.348613	-5.24978	-1.53843
ENSG00000169972.12	0.364829	2.76754	0.570606	0.572429	0.7811	-6.30082	0.564478
ENSG00000127054.22	-0.855853	5.55285	-1.84867	0.0741912	0.261672	-4.85118	-1.78543
ENSG00000240731.1	-2.86087	-0.51758	-2.37772	0.0232452	0.130997	-3.9355	-2.26938
ENSG00000224051.7	0.494091	4.39579	0.931271	0.359521	0.622981	-6.01446	0.916278
ENSG00000107404.21	0.525831	6.5305	1.02614	0.312873	0.579554	-5.96077	1.00921
ENSG00000162576.17	0.53308	1.67269	0.958299	0.345609	0.609264	-6.0322	0.94314
ENSG00000175756.14	0.900695	5.87608	1.68417	0.102514	0.314086	-5.1199	1.63279
ENSG00000221978.13	-1.19942	6.09125	-1.94581	0.0612568	0.234489	-4.67994	-1.87164
ENSG00000224870.8	0.0304204	3.95546	0.0583054	0.95387	0.981413	-6.4923	0.0578481
ENSG00000242485.6	0.202763	5.5635	0.557342	0.580836	0.786518	-6.47905	0.552164
ENSG00000272455.1	-0.676847	1.03188	-0.870061	0.390634	0.649883	-6.07163	-0.858468
ENSG00000235098.9	0.543688	4.2046	0.946831	0.351779	0.6154	-5.99437	0.931145
ENSG00000225905.1	-0.492166	-1.31131	-0.391326	0.697938	0.857487	-6.46093	-0.388105
ENSG00000205116.4	-5.18736	4.94102	-2.73331	0.00976793	0.0774607	-3.17328	-2.58394
ENSG00000225285.1	1.78117	-1.99368	1.2708	0.212451	0.467916	-5.84546	1.24686
ENSG00000179403.12	0.0379758	4.8474	0.0306975	0.975691	0.990542	-6.53052	0.030471
ENSG00000215915.10	-2.51	0.766735	-2.71926	0.0111237	0.0834083	-3.04431	-2.53879
ENSG00000160072.20	0.951157	3.99001	0.934035	0.357623	0.621277	-6.04007	0.919903
ENSG00000284740.2	0.465713	-1.3529	0.321166	0.750096	0.886796	-6.44182	0.318512
ENSG00000197785.14	-0.156502	4.08958	-0.330514	0.743414	0.883357	-6.39375	-0.327336
ENSG00000205090.9	0.115039	3.79594	0.204268	0.83961	0.931456	-6.40619	0.202392
ENSG00000160075.12	-0.0631428	6.43585	-0.203417	0.840028	0.931627	-6.51186	-0.201858
ENSG00000215014.5	0.463855	0.808771	0.865153	0.393076	0.651985	-6.14564	0.854053
ENSG00000228594.4	-0.772233	4.24324	-1.09668	0.281341	0.545717	-5.85496	-1.07731
ENSG00000286989.1	-0.228335	2.36181	-0.27078	0.788453	0.9069	-6.3762	-0.26832
ENSG00000272106.1	0.0869196	4.5831	0.282215	0.779642	0.902252	-6.4428	0.279786
ENSG00000197530.13	0.416494	5.31374	0.625867	0.536368	0.759633	-6.26807	0.618315
ENSG00000248333.9	-1.47297	4.40452	-3.54177	0.00119558	0.0205843	-1.28435	-3.23993
ENSG00000189339.12	-1.13286	5.87865	-2.43394	0.0219907	0.126787	-3.74784	-2.29053
ENSG00000268575.1	-0.520027	1.83947	-1.04211	0.306749	0.573441	-6.0151	-1.02207
ENSG00000215790.8	0.281362	2.4793	0.355227	0.725216	0.873298	-6.46323	0.351496
ENSG00000008130.15	-0.222744	4.65824	-0.675477	0.50392	0.737051	-6.31339	-0.668335
ENSG00000078369.18	-0.689315	9.36985	-2.43418	0.020355	0.120868	-3.82035	-2.31974
ENSG00000231050.2	-0.869037	0.245868	-0.9586	0.34437	0.608355	-6.07335	-0.945565
ENSG00000178821.13	-0.567601	-0.75789	-0.471107	0.64099	0.824613	-6.27795	-0.466315
ENSG00000142609.20	-1.08746	2.88433	-1.33931	0.189537	0.439515	-5.64242	-1.31195
ENSG00000233542.2	-1.70129	0.858105	-1.49584	0.14426	0.379209	-5.35694	-1.46011
ENSG00000187730.9	0.142367	7.05599	0.194921	0.84671	0.934083	-6.47158	0.193318
ENSG00000067606.17	-0.265589	7.57207	-0.696149	0.491323	0.727583	-6.26262	-0.688206
ENSG00000162585.17	0.224602	3.54879	0.344272	0.733133	0.878186	-6.36501	0.340961
ENSG00000157933.10	-1.43906	5.74957	-3.03115	0.00456104	0.0485461	-2.52028	-2.8365
ENSG00000116151.14	-0.145954	3.09258	-0.225191	0.823203	0.924161	-6.51381	-0.223428
ENSG00000269896.2	-2.60959	1.46156	-3.55801	0.00122667	0.0209372	-1.21811	-3.2326
ENSG00000272420.1	0.0880149	0.190076	0.0936185	0.925946	0.969352	-6.51518	0.0929472
ENSG00000157916.20	-0.0260722	6.11101	-0.0935769	0.926007	0.969352	-6.51582	-0.0928698
ENSG00000157911.11	0.0655127	4.81581	0.162169	0.872159	0.945466	-6.50032	0.160917
ENSG00000149527.18	-0.118053	5.45815	-0.200157	0.842689	0.932804	-6.46914	-0.198455
ENSG00000157881.16	0.176512	4.79136	0.399136	0.692257	0.854855	-6.46724	0.395794
ENSG00000197921.6	3.29176	1.58981	4.05177	0.000367824	0.00913051	-0.0678106	3.56215
ENSG00000272449.2	1.47338	0.641111	1.74149	0.0924155	0.296709	-4.97052	1.68279
ENSG00000157873.18	-0.989445	3.51405	-1.10341	0.278438	0.542384	-5.85444	-1.08384
ENSG00000157870.17	-1.14789	5.80972	-2.05415	0.047843	0.20244	-4.53235	-1.97876
ENSG00000177133.13	0.359958	3.64532	0.287209	0.775675	0.900344	-6.505	0.28496
ENSG00000142611.17	-0.454678	3.30606	-0.546163	0.58843	0.790732	-6.46959	-0.541112
ENSG00000283572.1	-0.626789	-5.29478	-0.323685	0.748105	0.885598	-6.55493	-0.321139
ENSG00000287828.1	-2.01592	-2.56207	-1.13574	0.264308	0.527524	-5.87129	-1.11627
ENSG00000130762.15	-0.644245	0.287105	-0.656055	0.516312	0.745143	-6.25361	-0.649041
ENSG00000162591.16	-0.300169	2.30261	-0.422597	0.675655	0.845124	-6.37872	-0.418399
ENSG00000238260.2	-3.14794	-0.0567564	-2.75059	0.00981428	0.0776606	-3.02461	-2.58231
ENSG00000158109.15	-0.932378	7.49001	-2.88255	0.00686712	0.0623228	-2.84796	-2.70322
ENSG00000116213.16	-0.976846	3.69224	-2.03512	0.0499116	0.207401	-4.5503	-1.96072
ENSG00000227372.12	-1.60583	4.11274	-3.01622	0.00498934	0.0513213	-2.53201	-2.80772
ENSG00000235169.11	0.222418	-1.53599	0.121043	0.90435	0.961755	-6.53831	0.120168
ENSG00000130764.10	-0.147909	6.04086	-0.453439	0.653359	0.832387	-6.38744	-0.449101
ENSG00000116198.14	-0.90261	4.85009	-1.84731	0.0736577	0.260479	-4.89759	-1.78873
ENSG00000169598.17	-0.915695	2.65479	-1.61287	0.116267	0.33626	-5.2549	-1.57064
ENSG00000198912.12	0.0417432	3.71191	0.12953	0.897704	0.95816	-6.52056	0.128562
ENSG00000284703.1	-0.267427	1.16359	-0.302098	0.764621	0.894127	-6.47086	-0.299418
ENSG00000196581.11	-0.213124	6.6153	-0.355952	0.72401	0.872855	-6.57133	-0.353104
ENSG00000236948.2	1.89346	-1.12123	1.03638	0.307122	0.573841	-6.00179	1.02128
ENSG00000264101.1	-2.90858	-5.22637	-1.47972	0.148123	0.384819	-5.49893	-1.44619
ENSG00000131697.18	-1.24363	4.17298	-1.8523	0.072715	0.258618	-4.89802	-1.79462
ENSG00000069424.16	-2.0185	8.5051	-3.68965	0.000786374	0.0154558	-0.931349	-3.35755
ENSG00000116254.18	-1.16397	8.1131	-1.76206	0.0870458	0.28692	-5.04403	-1.71119
ENSG00000116251.11	0.328036	5.94606	0.841046	0.406042	0.661525	-6.24919	0.830878
ENSG00000226944.1	0.252841	-0.868449	0.191478	0.84929	0.934996	-6.4651	0.190024
ENSG00000158286.13	-1.53294	2.8877	-1.46349	0.153745	0.393268	-5.40623	-1.42643
ENSG00000116237.16	0.238595	6.0385	0.900242	0.374331	0.635478	-6.13424	0.888389
ENSG00000158292.7	-0.58728	3.65462	-0.823065	0.416422	0.670528	-6.15138	-0.812645
ENSG00000097021.20	-1.17898	7.11558	-2.63113	0.0134645	0.0933329	-3.36129	-2.47124
ENSG00000215788.11	-1.70257	3.19371	-1.25926	0.216703	0.472875	-5.70486	-1.23534
ENSG00000171680.23	-0.602529	5.70632	-0.736552	0.466642	0.709292	-6.23593	-0.727953
ENSG00000162408.11	1.46045	4.73756	5.19184	9.01758e-06	0.000554934	3.06082	4.43948
ENSG00000204859.13	0.00532453	3.46885	0.0110148	0.991281	0.997243	-6.48183	0.0109283
ENSG00000162413.17	-1.03131	5.7732	-2.35283	0.0251693	0.137411	-3.94474	-2.23879
ENSG00000116273.6	-1.03867	4.02371	-3.36069	0.00189441	0.0277484	-1.72061	-3.10631
ENSG00000041988.16	0.28852	4.00883	0.646672	0.52264	0.749396	-6.2602	0.639282
ENSG00000007923.17	-0.496774	5.81557	-1.63623	0.110797	0.327171	-5.26572	-1.59462
ENSG00000237436.1	0.861019	-1.87879	0.72948	0.470842	0.712439	-6.38435	0.72111
ENSG00000171735.19	0.359607	7.79	0.881126	0.384338	0.644415	-6.1669	0.869932
ENSG00000237402.1	0.277077	-3.33777	0.1757	0.861571	0.940363	-6.57599	0.174375
ENSG00000270171.1	-1.66527	-1.10286	-1.20124	0.238622	0.499119	-5.74549	-1.17844
ENSG00000270035.1	-1.37414	-2.06862	-0.875705	0.387388	0.647048	-6.14324	-0.864365
ENSG00000269978.1	-1.56602	-1.76233	-0.821962	0.416655	0.670689	-6.26849	-0.812238
ENSG00000049245.13	-0.0181969	5.32986	-0.0167216	0.986756	0.995745	-6.54145	-0.0166001
ENSG00000269925.1	0.276198	-0.991822	0.214489	0.831463	0.927997	-6.5194	0.212825
ENSG00000049246.15	-0.673125	5.59016	-1.50556	0.143137	0.377641	-5.36458	-1.46421
ENSG00000116288.13	-0.0128041	7.3063	-0.0356798	0.971743	0.98918	-6.55362	-0.0354224
ENSG00000116285.13	0.102567	4.93371	0.373575	0.711596	0.865451	-6.39033	0.369714
ENSG00000162426.16	-0.361873	4.5239	-0.669978	0.508134	0.739642	-6.22809	-0.661746
ENSG00000252254.1	0.37623	-4.8963	0.168047	0.867513	0.943114	-6.59127	0.166818
ENSG00000142599.19	-0.811577	7.12917	-2.60534	0.0133818	0.0929077	-3.48639	-2.47344
ENSG00000221083.1	-0.596192	-3.79448	-0.333814	0.740509	0.88237	-6.54857	-0.331179
ENSG00000224315.2	0.509667	-3.39532	0.508402	0.614726	0.8077	-6.36645	0.503339
ENSG00000222511.2	-0.511001	-4.56945	-0.241355	0.810712	0.918114	-6.56848	-0.239507
ENSG00000228423.2	4.11358	-3.74257	4.10963	0.000228803	0.0064543	0.159999	3.68489
ENSG00000074800.16	0.37738	9.29505	1.31718	0.196374	0.448593	-5.7098	1.29195
ENSG00000230679.1	0.0979006	-3.11899	0.0472437	0.962587	0.985056	-6.64909	0.0469073
ENSG00000142583.18	0.110346	2.73514	0.26727	0.791328	0.907837	-6.49938	0.264587
ENSG00000228526.7	0.082157	1.86611	0.107973	0.91467	0.966112	-6.53212	0.10715
ENSG00000049239.13	-0.8359	4.32938	-1.3817	0.176513	0.422394	-5.58523	-1.35157
ENSG00000171621.14	-0.942578	3.10346	-1.48528	0.146408	0.382374	-5.54321	-1.45234
ENSG00000284693.2	0.428514	0.863624	0.408301	0.685586	0.851257	-6.54008	0.404852
ENSG00000171612.7	1.2702	4.51347	3.33797	0.00249134	0.0331949	-1.78867	3.02439
ENSG00000231181.1	0.312335	-2.60968	0.177882	0.859911	0.939688	-6.56104	0.176488
ENSG00000188807.13	-1.50543	4.09348	-3.12569	0.00391902	0.0440502	-2.26477	-2.88461
ENSG00000171608.17	-0.908042	4.11571	-2.28764	0.0299401	0.15326	-4.04769	-2.17088
ENSG00000171603.18	-0.998481	9.95683	-1.84472	0.0746258	0.262518	-4.87203	-1.78276
ENSG00000178585.15	-0.523046	5.72948	-1.29732	0.203071	0.456552	-5.7293	-1.27285
ENSG00000162441.12	0.348311	5.19152	0.605547	0.548895	0.767356	-6.34459	0.599417
ENSG00000173614.14	0.506936	2.92614	1.39069	0.173735	0.418926	-5.58429	1.3603
ENSG00000162444.12	0.164101	1.40498	0.0788135	0.93763	0.974265	-6.51948	0.0782491
ENSG00000130939.20	-0.940779	6.17553	-3.00517	0.00503665	0.051594	-2.5785	-2.80468
ENSG00000201746.1	-6.00559	-4.92747	-2.83268	0.00760236	0.066471	-2.956	-2.66924
ENSG00000054523.20	-0.548991	9.33737	-1.2414	0.222701	0.480612	-5.87194	-1.21938
ENSG00000264881.1	-1.50091	-5.34296	-0.888323	0.380423	0.641065	-6.25042	-0.877116
ENSG00000199562.1	2.76653	-2.89242	1.94429	0.0599218	0.231356	-4.86016	1.88137
ENSG00000284642.1	-1.49197	2.48881	-3.22841	0.00300609	0.0370984	-2.00577	-2.96711
ENSG00000142657.21	-0.242769	6.02333	-0.815423	0.420337	0.673025	-6.30317	-0.805837
ENSG00000175279.22	-0.739643	-1.09102	-0.588499	0.560081	0.773913	-6.34541	-0.582721
ENSG00000241563.4	0.103773	1.12941	0.129569	0.897771	0.95816	-6.45694	0.128477
ENSG00000160049.12	0.146384	5.36778	0.383257	0.704302	0.861013	-6.39968	0.379519
ENSG00000142655.13	-0.208238	4.75655	-0.454006	0.653023	0.832099	-6.36757	-0.449566
ENSG00000287727.1	-1.01773	0.239972	-1.14187	0.261349	0.524535	-5.91732	-1.12321
ENSG00000120948.19	-1.62937	6.61282	-7.49065	9.16582e-09	2.58845e-06	9.71091	-5.74548
ENSG00000116649.10	-1.07885	4.74127	-2.42283	0.0214918	0.125258	-3.78325	-2.29923
ENSG00000171824.14	-0.59751	5.44342	-1.7038	0.0979424	0.30622	-5.11305	-1.65491
ENSG00000230337.2	1.54037	-0.973177	1.56076	0.128172	0.355523	-5.26083	1.52135
ENSG00000198793.13	0.0744931	6.93138	0.204464	0.839177	0.93145	-6.55133	0.202946
ENSG00000120942.14	-0.78929	3.37322	-1.4253	0.163359	0.406013	-5.54013	-1.39386
ENSG00000204624.8	0.353643	3.17499	0.524355	0.603488	0.800173	-6.4096	0.519392
ENSG00000116661.11	-0.000678986	6.95996	-0.00136696	0.998918	0.999841	-6.50859	-0.00135643
ENSG00000132879.14	-0.579925	7.21157	-1.04803	0.302545	0.569054	-5.94922	-1.03099
ENSG00000116663.11	-0.255234	3.00774	-0.48312	0.632192	0.818664	-6.35068	-0.478644
ENSG00000116670.15	-0.0815486	3.60669	-0.161237	0.872867	0.94595	-6.59891	-0.160018
ENSG00000162490.7	0.526275	1.46281	0.517712	0.607951	0.803428	-6.43382	0.513001
ENSG00000177674.16	0.0770118	1.98965	0.0962517	0.923913	0.968799	-6.49399	0.0955056
ENSG00000177000.13	-0.854523	5.1949	-1.90631	0.0654603	0.243447	-4.80349	-1.8421
ENSG00000011021.23	-1.82695	6.53765	-4.85468	2.72804e-05	0.00133306	2.07999	-4.19506
ENSG00000175206.11	-0.241076	1.25882	-0.253777	0.801503	0.913022	-6.31554	-0.251403
ENSG00000116685.16	-0.150263	4.91884	-0.314073	0.755437	0.889303	-6.46227	-0.311478
ENSG00000083444.17	-0.371332	4.89397	-1.15908	0.254341	0.517125	-5.88898	-1.13987
ENSG00000116688.18	-0.729494	7.70169	-2.32999	0.0257105	0.139256	-4.04833	-2.23056
ENSG00000116691.11	0.28978	3.52381	0.59985	0.55352	0.770178	-6.24126	0.592493
ENSG00000028137.19	-0.273851	2.35199	-0.519518	0.607623	0.803256	-6.35377	-0.51347
ENSG00000048707.15	-0.154826	7.80319	-0.411206	0.683781	0.850111	-6.41742	-0.407309
ENSG00000239149.1	-0.269114	-2.48455	-0.13966	0.889732	0.954335	-6.56097	-0.138643
ENSG00000162496.9	0.800911	3.75516	1.87833	0.0703832	0.253778	-4.80994	1.80944
ENSG00000288927.1	3.14931	-3.16144	1.48014	0.147783	0.384448	-5.52094	1.44741
ENSG00000272482.1	2.29434	-2.76217	1.25185	0.218913	0.475551	-5.90184	1.22942
ENSG00000162494.6	-0.433763	0.8525	-0.455553	0.651801	0.831724	-6.30589	-0.451262
ENSG00000162493.17	0.515246	2.51789	1.15198	0.259168	0.522063	-5.8063	1.12836
ENSG00000116731.23	-1.82426	7.08689	-5.75225	1.63079e-06	0.00015219	4.69471	-4.7945
ENSG00000289380.1	-0.407941	-3.10172	-0.245387	0.807605	0.915895	-6.54174	-0.243517
ENSG00000189337.17	-2.28299	6.24524	-5.43798	4.91323e-06	0.00034464	3.58854	-4.56846
ENSG00000171729.14	-0.411352	1.40936	-0.847686	0.404112	0.659813	-6.09595	-0.8343
ENSG00000142634.13	-1.56096	6.62401	-1.94315	0.0615358	0.234945	-4.68781	-1.86963
ENSG00000132906.18	-2.55879	3.70152	-6.68322	1.20712e-07	2.13405e-05	6.88044	-5.29241
ENSG00000116138.13	0.558261	5.39135	1.60079	0.119362	0.340938	-5.27127	1.55746
ENSG00000251866.1	-3.6078	-5.14587	-1.48594	0.146236	0.382153	-5.53309	-1.45296
ENSG00000272510.1	-2.38243	-3.43429	-1.03909	0.306158	0.572779	-5.95151	-1.02332
ENSG00000116771.6	-0.00309093	2.41881	-0.00683948	0.994586	0.998247	-6.48515	-0.00678546
ENSG00000235084.3	0.857814	-2.18443	0.592615	0.557339	0.772236	-6.44967	0.586798
ENSG00000197312.12	-0.466411	5.07624	-1.33277	0.191626	0.442529	-5.65588	-1.30578
ENSG00000116786.13	-0.626811	7.71589	-1.27424	0.211658	0.467258	-5.70799	-1.24902
ENSG00000162461.8	-1.93818	1.02311	-2.49058	0.0178784	0.110917	-3.66593	-2.36813
ENSG00000162458.13	0.814333	1.08207	0.778219	0.441662	0.690087	-6.33397	0.769389
ENSG00000233954.7	0.268467	2.96636	0.392309	0.69737	0.857233	-6.38424	0.388873
ENSG00000179743.4	-1.28268	2.33903	-2.48855	0.0178741	0.110917	-3.72391	-2.36822
ENSG00000065526.12	-1.5477	6.39084	-2.85494	0.00754293	0.0661642	-2.90469	-2.67187
ENSG00000116809.12	0.224325	4.71323	0.520867	0.605947	0.80199	-6.37526	0.515868
ENSG00000183888.4	-0.707276	2.1434	-1.4524	0.157482	0.398655	-5.44305	-1.41359
ENSG00000173641.18	0.403315	0.367235	0.331851	0.741978	0.883056	-6.53836	0.329234
ENSG00000232456.1	-1.07331	-0.741974	-0.797205	0.431646	0.682036	-6.14897	-0.786378
ENSG00000185519.9	-0.237403	2.3608	-0.398017	0.69345	0.855379	-6.3614	-0.394177
ENSG00000142627.13	-0.949277	0.7279	-1.56033	0.13035	0.358119	-5.28141	-1.51272
ENSG00000288398.1	0.45228	3.60473	0.90966	0.370298	0.631876	-6.07427	0.895915
ENSG00000132881.12	0.828334	2.55697	1.23016	0.226832	0.485355	-5.85474	1.20856
ENSG00000233929.1	2.7585	-3.66206	1.13685	0.263315	0.526293	-5.99656	1.11859
ENSG00000037637.11	-0.197651	5.19363	-0.651989	0.518711	0.74683	-6.40501	-0.645334
ENSG00000055070.17	-0.353887	4.89563	-0.754678	0.456047	0.701365	-6.20773	-0.745372
ENSG00000157191.20	0.029046	3.62244	0.047356	0.96253	0.98505	-6.51048	0.0469791
ENSG00000080947.15	-0.614229	3.4486	-1.15082	0.258539	0.521644	-5.85974	-1.12985
ENSG00000206652.1	4.66994	-2.77264	0.958678	0.344369	0.608355	-6.06901	0.945568
ENSG00000219481.11	-0.972872	5.57276	-1.80583	0.0799734	0.271977	-4.97101	-1.75084
ENSG00000271732.1	0.259651	-5.09462	0.111881	0.911556	0.965229	-6.63429	0.111076
ENSG00000215908.10	-0.550435	4.59856	-1.31152	0.200423	0.45327	-5.62158	-1.28035
ENSG00000186301.8	0.10949	0.58721	0.0884105	0.930148	0.970983	-6.45944	0.087658
ENSG00000207513.1	-18.9217	-4.5243	-3.77297	0.000811799	0.0158035	-0.740354	-3.34874
ENSG00000236698.1	0.388059	1.91531	0.629674	0.53372	0.757555	-6.31842	0.622337
ENSG00000058453.17	-0.838633	4.0967	-1.70154	0.100224	0.310416	-5.04226	-1.64377
ENSG00000207389.1	1.31826	-4.18204	0.513801	0.61157	0.805953	-6.43057	0.507833
ENSG00000238142.3	-0.484244	1.24712	-0.608763	0.547692	0.766924	-6.11131	-0.601222
ENSG00000207005.1	4.1002	-3.73765	1.46825	0.150992	0.388977	-5.57884	1.43604
ENSG00000226526.1	1.90207	-3.46252	0.739034	0.465089	0.707903	-6.37383	0.730492
ENSG00000159363.19	-0.637226	7.36398	-1.21142	0.234886	0.495019	-5.76403	-1.18787
ENSG00000117118.10	0.38619	6.092	1.20459	0.236432	0.496928	-5.86901	1.18395
ENSG00000117115.13	-0.623794	6.49135	-0.509085	0.613905	0.807177	-6.42942	-0.504507
ENSG00000159339.13	-2.37144	-0.103303	-1.42836	0.164717	0.407921	-5.22573	-1.38938
ENSG00000179051.14	-0.0664265	5.48789	-0.186002	0.853516	0.937216	-6.57005	-0.184635
ENSG00000074964.17	-0.155913	5.12041	-0.384099	0.703305	0.860534	-6.46233	-0.380863
ENSG00000117154.12	-0.395322	6.00002	-0.970305	0.339738	0.604178	-6.00281	-0.954683
ENSG00000280222.1	3.20478	-0.386538	2.06236	0.0472127	0.201144	-4.49802	1.98439
ENSG00000009709.12	-0.147936	2.92836	-0.31256	0.75693	0.889795	-6.36922	-0.309515
ENSG00000159423.17	0.442044	5.29933	0.613274	0.54461	0.765085	-6.28295	0.605857
ENSG00000169991.11	-0.456895	4.78269	-1.67738	0.102365	0.313909	-5.26851	-1.63349
ENSG00000272084.1	-2.01871	-0.130456	-2.22549	0.0334074	0.163282	-4.18312	-2.12715
ENSG00000127481.15	-0.850478	7.64308	-1.90005	0.0656789	0.24401	-4.89924	-1.84061
ENSG00000230424.2	-0.317858	-0.682082	-0.268302	0.790042	0.907688	-6.52704	-0.266256
ENSG00000127463.16	0.116724	6.25324	0.294396	0.770204	0.897588	-6.52117	0.292108
ENSG00000053372.5	0.197289	5.4633	0.671743	0.506241	0.738554	-6.31528	0.664703
ENSG00000211454.16	-0.716549	0.129721	-0.853249	0.399571	0.656789	-6.13508	-0.842389
ENSG00000162482.5	1.51174	0.718371	2.30725	0.0275741	0.145534	-4.08534	2.20329
ENSG00000053371.13	0.562365	4.67496	1.54607	0.131108	0.358919	-5.43651	1.50975
ENSG00000200403.1	-2.50646	-4.52576	-1.41761	0.165133	0.40834	-5.64719	-1.38801
ENSG00000040487.13	-0.149588	3.47187	-0.342043	0.734703	0.879138	-6.39323	-0.338876
ENSG00000077549.19	-1.48149	6.87686	-5.62075	2.51294e-06	0.000209364	4.18948	-4.70708
ENSG00000173436.15	-0.00269387	4.67058	-0.00943407	0.992539	0.997905	-6.46329	-0.00935056
ENSG00000158747.15	0.135834	6.92475	0.263769	0.793625	0.909288	-6.47073	0.261606
ENSG00000226396.1	-2.96309	-1.85043	-1.61908	0.114395	0.333341	-5.32109	-1.57875
ENSG00000158748.4	-2.17717	2.2169	-3.05882	0.00457803	0.0486318	-2.3825	-2.83532
ENSG00000162542.14	-0.520856	0.412871	-0.754208	0.456581	0.701701	-6.22277	-0.744488
ENSG00000169914.6	0.0646602	4.91953	0.193557	0.847686	0.934259	-6.52025	0.192072
ENSG00000127472.11	1.43536	1.75289	1.68891	0.102603	0.314196	-5.14419	1.63236
ENSG00000187980.7	-1.88262	0.109166	-1.57738	0.123864	0.34856	-5.29488	-1.53876
ENSG00000162543.6	1.02891	4.24341	1.25518	0.21797	0.474403	-5.86237	1.23194
ENSG00000236963.8	-1.10816	1.83857	-1.67464	0.10384	0.316149	-5.12198	-1.62652
ENSG00000162545.6	-1.14043	8.69815	-2.523	0.0163927	0.105242	-3.64062	-2.40005
ENSG00000289402.1	-4.32116	-1.03885	-2.42846	0.0204834	0.121332	-3.72586	-2.31737
ENSG00000090432.7	-0.131632	4.63354	-0.330868	0.742918	0.883304	-6.43898	-0.327992
ENSG00000183114.8	-0.537029	3.42885	-0.962454	0.343122	0.60744	-5.99973	-0.948015
ENSG00000158825.6	-1.52001	-1.48244	-0.882676	0.383459	0.643785	-6.08428	-0.871541
ENSG00000158828.8	-0.00712	8.86801	-0.0199427	0.984211	0.994594	-6.50841	-0.01979
ENSG00000117242.7	0.455645	1.78793	0.797598	0.430596	0.681117	-6.23583	0.788172
ENSG00000244038.11	0.0441005	6.02496	0.13494	0.893443	0.956389	-6.54795	0.133949
ENSG00000117245.13	-0.195449	4.86515	-0.394518	0.696124	0.856731	-6.38116	-0.390558
ENSG00000189410.12	-0.639303	6.00234	-0.830809	0.412146	0.666576	-6.1612	-0.820123
ENSG00000127483.19	0.010624	7.20184	0.0375061	0.970312	0.988599	-6.51167	0.0372174
ENSG00000075151.24	-0.573723	7.84706	-1.92203	0.0636028	0.239761	-4.75432	-1.85495
ENSG00000221808.1	2.14513	-4.29673	1.1376	0.263021	0.526201	-5.98829	1.11928
ENSG00000233072.1	4.54153	-2.91469	3.92813	0.000383526	0.00937052	-0.209562	3.55117
ENSG00000236073.2	0.83699	-4.15897	0.864666	0.39311	0.651985	-6.24368	0.853991
ENSG00000117298.16	-0.590125	5.27198	-1.40084	0.170054	0.414369	-5.66861	-1.37203
ENSG00000227001.3	0.041792	-0.400657	0.035529	0.971901	0.98918	-6.50874	0.0352243
ENSG00000142794.19	-0.316144	2.82183	-0.871445	0.391038	0.650104	-6.07363	-0.857737
ENSG00000162551.14	-0.623034	3.89399	-1.10976	0.275675	0.539806	-5.85684	-1.09009
ENSG00000076864.21	-1.80778	7.70859	-3.47709	0.00162825	0.0250398	-1.45126	-3.1508
ENSG00000090686.16	-0.755781	5.98384	-2.92332	0.00603091	0.0578936	-2.7767	-2.7461
ENSG00000142798.20	-1.09453	2.89925	-0.973524	0.337035	0.602008	-6.10935	-0.96004
ENSG00000218510.9	0.566691	1.56038	0.84454	0.404287	0.659903	-6.15083	0.833989
ENSG00000070831.18	0.81888	2.99096	1.4186	0.164848	0.407993	-5.6816	1.38895
ENSG00000230068.2	1.52219	-3.61788	1.45162	0.1555	0.395526	-5.5839	1.42037
ENSG00000162552.15	-0.413071	0.923543	-0.539776	0.593145	0.793715	-6.2757	-0.534283
ENSG00000266564.1	-0.675894	-5.92105	-1.44263	0.158862	0.399753	-5.52061	-1.40891
ENSG00000184677.18	-0.0151651	4.93949	-0.0396545	0.968632	0.987951	-6.53574	-0.0393245
ENSG00000237200.1	-3.10631	-3.77396	-1.7947	0.0815638	0.275404	-5.02668	-1.74168
ENSG00000070886.12	0.0669461	0.87535	0.083979	0.933557	0.972744	-6.52351	0.0833703
ENSG00000173372.18	0.842558	1.69011	1.1113	0.275527	0.539669	-5.89569	1.09042
ENSG00000159189.13	-0.746797	2.69791	-1.24445	0.224056	0.482274	-5.76449	-1.21581
ENSG00000173369.18	0.204429	3.33737	0.33042	0.743633	0.883357	-6.4528	0.327046
ENSG00000133216.17	-0.586837	4.52945	-1.24157	0.223344	0.481378	-5.74402	-1.21768
ENSG00000004487.18	0.769182	6.19524	2.9624	0.0054778	0.0547654	-2.68523	2.77751
ENSG00000169641.14	-0.549277	7.02994	-1.05789	0.297821	0.563828	-5.97583	-1.04112
ENSG00000289014.1	-1.42276	-0.932339	-1.14351	0.260579	0.523687	-5.99358	-1.12502
ENSG00000179546.5	0.46776	-0.111062	0.494551	0.62455	0.814377	-6.39659	0.489412
ENSG00000261326.4	0.374156	2.33784	0.394609	0.695522	0.856494	-6.58678	0.391372
ENSG00000125944.21	0.11865	6.72575	0.32829	0.744771	0.883732	-6.45828	0.325541
ENSG00000125945.15	1.02555	5.25354	3.02259	0.00486808	0.0504318	-2.53213	2.81564
ENSG00000249087.8	0.506652	2.55345	0.810211	0.424366	0.676379	-6.10791	0.798869
ENSG00000204219.11	2.0564	1.98176	4.47858	0.000118455	0.0039873	1.01829	3.8493
ENSG00000088280.20	-0.0884055	3.99716	-0.213446	0.832219	0.928342	-6.55152	-0.211857
ENSG00000117318.9	0.439134	3.72708	0.703075	0.487585	0.725088	-6.22863	0.694156
ENSG00000142676.14	-0.14221	7.32354	-0.233122	0.817062	0.920801	-6.51479	-0.231326
ENSG00000236810.7	-0.67023	1.1695	-1.2382	0.223872	0.481962	-5.85721	-1.2163
ENSG00000011007.13	0.168893	5.01441	0.590009	0.559567	0.773638	-6.31425	0.583485
ENSG00000057757.10	0.277399	7.18792	0.92958	0.359959	0.623244	-6.05105	0.915442
ENSG00000011009.11	-0.312228	4.54806	-0.617798	0.540984	0.763083	-6.29928	-0.611326
ENSG00000117308.15	0.0646204	4.12887	0.123543	0.902445	0.960908	-6.47034	0.122574
ENSG00000117305.15	-0.0368643	3.9026	-0.0943098	0.925402	0.969291	-6.57971	-0.0936316
ENSG00000179163.12	0.707925	3.70635	2.43055	0.0212045	0.124174	-3.78515	2.30432
ENSG00000189266.13	0.970572	5.57215	2.4137	0.0218518	0.126374	-3.82819	2.29293
ENSG00000188529.15	0.885567	5.6912	1.91872	0.0638465	0.240156	-4.76833	1.85325
ENSG00000001460.18	-0.59072	4.6431	-1.78991	0.0835609	0.279888	-4.93302	-1.73039
ENSG00000001461.17	-0.807339	7.35554	-1.25383	0.218365	0.474883	-5.76877	-1.23089
ENSG00000288982.1	-0.750558	-0.131955	-0.821331	0.417199	0.67098	-6.27801	-0.811291
ENSG00000117602.13	0.785987	2.84379	0.933957	0.356732	0.620432	-6.17078	0.921611
ENSG00000133226.18	-2.13817	5.45798	-4.79083	3.00434e-05	0.00143266	2.25042	-4.17314
ENSG00000169504.15	1.21924	5.7804	0.834813	0.409583	0.664683	-6.20233	0.824628
ENSG00000117614.10	1.1539	4.62264	3.08171	0.00404455	0.0449866	-2.40549	2.87467
ENSG00000284602.1	0.00689001	-0.126462	0.00886941	0.992975	0.99794	-6.57996	0.00880407
ENSG00000284657.1	-0.54133	-2.35759	-0.383975	0.703393	0.860534	-6.52508	-0.380744
ENSG00000117616.18	-0.57344	5.64345	-0.822173	0.416974	0.670887	-6.16822	-0.811682
ENSG00000272432.1	1.43287	-1.88932	1.13645	0.263892	0.52713	-5.98374	1.11724
ENSG00000261349.1	2.01528	-1.65021	1.3561	0.184206	0.431958	-5.70815	1.32792
ENSG00000224183.1	1.90997	-1.48364	1.6853	0.101323	0.312344	-5.28091	1.63847
ENSG00000183726.11	0.244794	5.94121	0.887349	0.382247	0.642545	-6.07376	0.873764
ENSG00000188672.19	-0.191932	0.0772823	-0.279708	0.781508	0.90297	-6.44712	-0.277354
ENSG00000204178.11	0.752712	5.24941	3.06119	0.00456079	0.0485461	-2.43531	2.83652
ENSG00000157978.12	-2.66134	3.23461	-1.89594	0.0662371	0.245123	-4.83891	-1.83682
ENSG00000225643.1	0.524954	-2.72149	0.388445	0.700192	0.858598	-6.56566	0.385062
ENSG00000117643.15	-0.305783	5.86224	-0.580505	0.565288	0.776607	-6.46607	-0.575005
ENSG00000162430.18	-1.98124	5.13305	-3.84445	0.000495882	0.0112089	-0.512352	-3.48297
ENSG00000117640.18	-0.280041	5.87414	-0.913927	0.367184	0.629537	-6.11437	-0.901761
ENSG00000127423.11	0.971105	1.34295	1.64844	0.108365	0.323121	-5.2276	1.60559
ENSG00000182749.6	-0.272006	3.2524	-0.615225	0.542497	0.763686	-6.33335	-0.609042
ENSG00000117632.23	0.00750782	9.49812	0.0174406	0.986186	0.995433	-6.55277	0.0173143
ENSG00000158006.14	-0.260597	2.52098	-0.391263	0.698145	0.857511	-6.45441	-0.387826
ENSG00000252691.1	-0.675894	-5.92105	-1.44263	0.158862	0.399753	-5.52061	-1.40891
ENSG00000158008.10	-0.613392	6.16615	-1.16829	0.251426	0.513888	-5.81837	-1.14689
ENSG00000175087.10	1.10585	4.19293	2.40787	0.0221949	0.127275	-3.86305	2.28702
ENSG00000197245.6	2.42121	0.275716	2.94173	0.006042	0.0579291	-2.69701	2.74549
ENSG00000142684.9	0.84552	3.17826	1.40482	0.170786	0.415235	-5.47924	1.36968
ENSG00000142675.18	-3.5734	0.718984	-3.17038	0.00360819	0.0416897	-2.06207	-2.91053
ENSG00000236155.7	-1.00523	0.0991424	-1.45884	0.153515	0.392738	-5.50573	-1.42723
ENSG00000130695.16	-1.04532	4.02314	-1.45757	0.154141	0.393339	-5.5115	-1.42506
ENSG00000142669.15	-1.68964	5.45665	-2.73612	0.00971364	0.0772579	-3.17862	-2.58586
ENSG00000158062.21	-1.27348	4.47704	-2.57858	0.014969	0.0995504	-3.45823	-2.43313
ENSG00000169442.9	-0.368122	0.387544	-0.233003	0.817161	0.920801	-6.37885	-0.231198
ENSG00000117682.17	-0.661263	4.92914	-2.1075	0.0423022	0.188844	-4.48839	-2.03054
ENSG00000198830.11	0.429547	5.35357	0.977886	0.335066	0.600561	-6.06041	0.96396
ENSG00000117676.14	0.0298463	3.41477	0.0373548	0.970429	0.988599	-6.50813	0.03707
ENSG00000117713.21	-1.98149	5.77853	-3.65267	0.000840401	0.0162255	-0.933118	-3.33913
ENSG00000060642.12	0.420473	3.63954	1.44203	0.160037	0.401384	-5.46742	1.40495
ENSG00000204160.12	-1.30768	4.28033	-3.15844	0.00344696	0.0404483	-2.19677	-2.92478
ENSG00000142751.15	-0.104926	4.72286	-0.464037	0.64574	0.827575	-6.40182	-0.459689
ENSG00000289554.1	0.576906	-1.42956	0.530624	0.599052	0.797059	-6.51406	0.525764
ENSG00000198746.13	-0.369055	3.70812	-0.897243	0.375819	0.63685	-6.13463	-0.885625
ENSG00000090273.14	-0.251965	6.76294	-0.598787	0.553683	0.770178	-6.31082	-0.592251
ENSG00000253368.4	-0.0501005	5.20881	-0.109712	0.913336	0.965667	-6.47597	-0.108831
ENSG00000158246.8	-1.29068	-0.803229	-1.22128	0.230195	0.489352	-5.78056	-1.19986
ENSG00000090020.11	-3.15276	5.10165	-5.41775	6.61762e-06	0.000437387	3.45337	-4.50563
ENSG00000214973.3	0.234917	-1.79205	0.179701	0.858422	0.938954	-6.64009	0.178383
ENSG00000142784.16	-2.19532	6.03403	-5.10389	1.22047e-05	0.000706901	2.84878	-4.3739
ENSG00000243659.1	-0.336431	-0.956709	-0.316056	0.753899	0.888634	-6.46881	-0.313503
ENSG00000186501.15	-0.300786	5.47308	-0.666161	0.510148	0.741026	-6.26935	-0.658608
ENSG00000241547.1	-0.744093	-2.50938	-0.367863	0.715187	0.867925	-6.57906	-0.364898
ENSG00000142733.17	-0.103906	2.9534	-0.17742	0.86032	0.939736	-6.4699	-0.175966
ENSG00000181773.7	-1.49538	2.09065	-1.93346	0.0630965	0.238449	-4.63114	-1.85851
ENSG00000158195.11	-1.32535	4.92975	-1.42752	0.162816	0.405455	-5.52516	-1.39566
ENSG00000237429.1	0.259273	-2.43747	0.160266	0.873693	0.946421	-6.5094	0.158969
ENSG00000126705.15	-2.1434	5.04182	-2.78346	0.00878978	0.0725366	-3.06734	-2.62012
ENSG00000000938.13	-0.379608	1.50993	-0.485745	0.630246	0.817415	-6.44458	-0.48138
ENSG00000235912.1	-0.780435	1.86069	-1.1095	0.274768	0.538788	-5.96395	-1.09215
ENSG00000126709.16	0.727546	4.92047	1.19013	0.243852	0.505487	-5.75111	1.16541
ENSG00000009780.16	1.04787	3.66192	3.2582	0.00265431	0.0342239	-1.99776	3.00517
ENSG00000117758.14	0.497948	6.75673	1.4923	0.144587	0.379669	-5.51202	1.45892
ENSG00000269971.1	3.16129	-3.49464	2.23948	0.0315733	0.15783	-4.25968	2.14977
ENSG00000270031.1	2.22794	-3.13902	1.01922	0.315225	0.581586	-6.05326	1.00432
ENSG00000117751.18	0.640331	5.1894	1.6476	0.109193	0.324196	-5.19195	1.60183
ENSG00000252947.1	2.48662	-4.29837	1.48902	0.145473	0.381034	-5.51457	1.45571
ENSG00000130775.16	-1.31014	2.98214	-1.27433	0.211704	0.467263	-5.69054	-1.24889
ENSG00000117748.10	0.368515	5.26279	1.17429	0.250073	0.512181	-5.77307	1.15017
ENSG00000158156.9	-0.720225	2.19372	-0.984505	0.331943	0.597228	-6.00492	-0.970208
ENSG00000158161.16	-0.714604	4.31171	-2.233	0.0323755	0.160439	-4.20836	-2.13974
ENSG00000240750.3	0.617491	-4.16475	0.41204	0.682871	0.84973	-6.50363	0.408549
ENSG00000228589.3	-6.6079	1.62948	-3.44127	0.00153491	0.024151	-1.39747	-3.168
ENSG00000169403.12	-0.191182	1.35941	-0.270205	0.789071	0.907281	-6.51452	-0.267518
ENSG00000126698.11	0.240046	6.52104	0.768425	0.447526	0.694657	-6.24549	0.759546
ENSG00000130770.18	0.178753	6.59767	0.399569	0.692404	0.854862	-6.3949	0.395594
ENSG00000130766.5	-1.02934	3.79101	-2.02138	0.0509699	0.209953	-4.61017	-1.95173
ENSG00000130772.14	0.673528	3.09829	1.61176	0.115985	0.336011	-5.38058	1.57185
ENSG00000204138.13	-1.60127	3.50078	-2.74201	0.00958942	0.0767189	-3.17304	-2.59029
ENSG00000180198.17	0.14061	2.20265	0.330818	0.7428	0.883295	-6.46777	0.328148
ENSG00000242125.3	-0.0933617	2.69631	-0.242882	0.809515	0.917535	-6.51721	-0.241052
ENSG00000200087.1	9.51646	0.0981484	7.91137	4.27142e-09	1.34612e-06	10.2221	5.87332
ENSG00000180098.9	0.106367	3.67164	0.267113	0.791228	0.907837	-6.43327	0.264716
ENSG00000197989.15	-0.501967	2.22579	-0.804213	0.427428	0.678592	-6.14052	-0.7936
ENSG00000221539.1	-0.796148	-2.79227	-0.391059	0.698194	0.857511	-6.38989	-0.387759
ENSG00000120656.14	0.352821	3.56624	0.926657	0.360445	0.62357	-6.15365	0.914518
ENSG00000229388.1	0.646964	-1.54157	0.287299	0.775575	0.900344	-6.62629	0.28509
ENSG00000162419.13	0.799347	3.44093	3.07166	0.00417403	0.0458638	-2.4527	2.8647
ENSG00000198492.16	1.00293	5.50638	3.14286	0.00339623	0.0399843	-2.25009	2.92939
ENSG00000116329.12	0.598108	4.70193	0.831649	0.411238	0.665899	-6.30492	0.821717
ENSG00000159023.22	0.401428	4.58731	0.92003	0.363848	0.626415	-6.17345	0.908057
ENSG00000253304.2	0.126797	1.81423	0.150462	0.881367	0.949813	-6.42811	0.149237
ENSG00000116350.18	-0.495802	5.70867	-2.3784	0.0230254	0.130414	-3.94378	-2.27301
ENSG00000116353.16	-0.692682	4.83908	-1.64817	0.110007	0.325883	-5.14701	-1.59816
ENSG00000060656.20	-0.703257	5.34425	-1.45116	0.157759	0.398993	-5.43216	-1.41265
ENSG00000186056.10	-0.823417	0.572364	-0.667039	0.509709	0.740783	-6.22569	-0.659291
ENSG00000162511.8	-0.0977972	3.97792	-0.166097	0.869319	0.94416	-6.46982	-0.164524
ENSG00000162512.16	-1.43183	7.57432	-2.6079	0.0132995	0.0926245	-3.47559	-2.47565
ENSG00000134644.16	0.347408	6.87486	0.887884	0.380658	0.641149	-6.19563	0.876685
ENSG00000084628.10	-2.32925	3.09766	-2.84202	0.00783288	0.0676165	-2.85859	-2.65919
ENSG00000060688.13	0.340512	4.21847	0.943679	0.351894	0.615553	-6.18553	0.930922
ENSG00000229447.2	0.568108	-2.64554	0.330044	0.74336	0.883357	-6.54839	0.327407
ENSG00000121766.16	0.0334201	6.16221	0.0962802	0.923895	0.968799	-6.50899	0.0955281
ENSG00000229044.1	1.32871	-1.03645	1.17766	0.247754	0.509785	-5.80268	1.15582
ENSG00000121769.8	-0.13884	6.55276	-0.293387	0.771257	0.898237	-6.43977	-0.290731
ENSG00000142910.16	-0.486241	2.54749	-0.50663	0.615633	0.808441	-6.40643	-0.502049
ENSG00000121764.12	-0.232761	-0.15254	-0.172774	0.863939	0.941181	-6.46554	-0.171362
ENSG00000162517.13	-0.763748	6.26954	-2.05528	0.0477932	0.202428	-4.52995	-1.9792
ENSG00000084636.18	-1.42671	5.99002	-1.84584	0.0750999	0.263395	-4.84638	-1.77985
ENSG00000121753.13	-1.12839	7.98976	-1.98042	0.0567715	0.2236	-4.62761	-1.90507
ENSG00000266580.1	1.94782	-4.92952	0.903229	0.372571	0.633874	-6.27136	0.891669
ENSG00000269967.1	0.583923	-3.41297	0.513515	0.610823	0.805479	-6.45306	0.508899
ENSG00000184007.22	-0.168864	7.51525	-0.200838	0.841992	0.932521	-6.5908	-0.199346
ENSG00000121774.18	-0.680095	6.30609	-2.97138	0.00532694	0.0537764	-2.66207	-2.78657
ENSG00000121775.18	-0.558555	3.32284	-1.26463	0.214688	0.470548	-5.7129	-1.24078
ENSG00000266203.1	3.59075	-5.24384	1.79582	0.0811489	0.274543	-5.13225	1.74406
ENSG00000025800.14	0.259817	6.695	0.735413	0.467638	0.709657	-6.23174	0.726328
ENSG00000084652.16	0.0841236	5.27739	0.272543	0.786804	0.905768	-6.54898	0.270463
ENSG00000160050.16	1.0281	2.86033	2.05373	0.0475212	0.201744	-4.61158	1.98162
ENSG00000224066.1	-1.5926	-0.00170335	-1.23263	0.227404	0.486041	-5.73682	-1.20707
ENSG00000160051.12	0.128273	2.41454	0.30392	0.763037	0.89316	-6.49682	0.301496
ENSG00000160055.20	-0.312797	3.10668	-0.525512	0.602813	0.799793	-6.35843	-0.520359
ENSG00000084623.12	-0.000854682	6.37859	-0.00284659	0.997745	0.999557	-6.56876	-0.00282628
ENSG00000220785.8	-1.53005	1.72303	-2.12507	0.0421938	0.18867	-4.30935	-2.0316
ENSG00000183615.6	0.422846	-2.25275	0.213752	0.832	0.92831	-6.56279	0.212137
ENSG00000116478.12	0.0764593	3.58104	0.134223	0.894089	0.95678	-6.49042	0.133132
ENSG00000175130.7	-1.54839	7.03828	-1.39338	0.172313	0.4173	-5.6533	-1.36481
ENSG00000225828.2	-0.53628	1.12647	-0.704771	0.486739	0.724385	-6.14481	-0.695504
ENSG00000160058.19	-0.398735	6.74441	-1.37998	0.176427	0.422372	-5.68112	-1.35184
ENSG00000160062.15	0.944191	2.51365	2.03898	0.0499777	0.207477	-4.54802	1.96015
ENSG00000176261.16	-0.282961	3.96167	-0.689714	0.49511	0.730256	-6.28905	-0.682204
ENSG00000162521.19	0.446949	7.07287	1.6737	0.104096	0.316592	-5.14623	1.62531
ENSG00000162520.15	1.00347	2.38224	1.9389	0.0614188	0.234751	-4.76455	1.87047
ENSG00000162522.11	-2.42532	5.04647	-3.41783	0.00165871	0.0254184	-1.58111	-3.14538
ENSG00000134684.13	-0.197083	7.11637	-0.576823	0.567806	0.778256	-6.38635	-0.571285
ENSG00000116497.18	0.0316963	3.93339	0.0676413	0.946469	0.978208	-6.54939	0.0671412
ENSG00000160097.20	0.0574453	5.41845	0.128874	0.898269	0.958526	-6.48344	0.127849
ENSG00000121905.10	-0.461924	7.41561	-0.822862	0.417002	0.670887	-6.1406	-0.811633
ENSG00000121900.19	-0.270227	4.19	-0.493165	0.625448	0.814733	-6.32825	-0.488144
ENSG00000116514.17	-0.409548	4.78777	-1.01113	0.318887	0.585263	-6.07516	-0.996747
ENSG00000004455.18	-0.616154	5.29231	-1.3161	0.196957	0.449144	-5.6808	-1.29027
ENSG00000142920.17	-1.41111	5.22064	-3.49343	0.00151029	0.0239542	-1.40945	-3.1727
ENSG00000278997.1	0.0108286	-1.3993	0.00823441	0.993477	0.998006	-6.59326	0.00817515
ENSG00000116525.14	-1.72573	3.24053	-2.33789	0.0252388	0.137589	-4.02489	-2.23773
ENSG00000160094.15	-1.56964	4.74957	-4.81937	2.94245e-05	0.0014187	2.00691	-4.17788
ENSG00000270115.1	-0.693123	-3.12233	-0.402617	0.689744	0.853787	-6.51661	-0.399203
ENSG00000134686.20	-1.17176	6.07356	-2.74505	0.00997144	0.078299	-3.13593	-2.57682
ENSG00000284154.1	-0.193157	-4.06961	-0.0800594	0.936647	0.973724	-6.6038	-0.0794854
ENSG00000222112.1	-0.135711	-2.45056	-0.101761	0.919557	0.96724	-6.58256	-0.100992
ENSG00000121903.15	0.524953	3.2955	0.912346	0.368649	0.630816	-6.13232	0.899007
ENSG00000121904.19	-1.44496	4.67243	-2.33796	0.0258746	0.139856	-3.99471	-2.22809
ENSG00000163866.9	-0.060573	5.55588	-0.167819	0.867783	0.943214	-6.48511	-0.166476
ENSG00000189280.3	-0.063597	0.070365	-0.066217	0.947635	0.97869	-6.44965	-0.0656773
ENSG00000187513.9	-1.26518	0.476511	-1.08017	0.288314	0.552998	-5.8322	-1.06183
ENSG00000116544.12	-0.705132	6.28628	-0.880592	0.384649	0.64449	-6.15867	-0.869363
ENSG00000163867.17	1.04949	3.56795	2.30165	0.0274155	0.144978	-4.17629	2.20555
ENSG00000197056.11	2.22547	1.89469	2.96754	0.00538938	0.0541803	-2.71518	2.78279
ENSG00000116560.12	-0.34932	7.23324	-0.999832	0.325341	0.590529	-5.98823	-0.983541
ENSG00000146463.12	0.702706	6.52594	2.01421	0.0528728	0.215101	-4.57449	1.93596
ENSG00000201542.1	-0.0925253	-5.05515	-0.0554865	0.956079	0.98214	-6.57143	-0.0550749
ENSG00000229994.1	0.357562	-1.80324	0.372827	0.711658	0.865451	-6.48488	0.36963
ENSG00000142687.18	-0.623348	6.79641	-1.82024	0.0772993	0.266843	-4.98338	-1.76658
ENSG00000020129.16	-1.17028	9.58732	-1.6694	0.1051	0.318245	-5.14639	-1.62062
ENSG00000116819.9	-2.82532	1.5162	-2.75934	0.0100795	0.078756	-3.02278	-2.57309
ENSG00000126067.12	-0.242206	6.26781	-1.0925	0.282249	0.546771	-5.94977	-1.07528
ENSG00000142686.8	-0.0638342	7.62759	-0.167103	0.868348	0.943532	-6.4892	-0.165757
ENSG00000092853.14	0.555819	2.25099	0.75499	0.455556	0.70078	-6.24111	0.746185
ENSG00000134698.11	0.323596	4.71698	0.850402	0.400925	0.657796	-6.20947	0.83997
ENSG00000092847.13	-0.19838	6.18981	-0.618015	0.540561	0.762702	-6.39551	-0.611965
ENSG00000126070.20	0.945437	5.0829	2.06377	0.0465056	0.199146	-4.62788	1.99077
ENSG00000092850.12	-0.0315968	-0.429602	-0.0379118	0.969973	0.988521	-6.55521	-0.0376416
ENSG00000116863.11	-0.321369	4.28317	-0.72349	0.474259	0.714894	-6.26687	-0.715566
ENSG00000171812.13	-0.0700636	0.372862	-0.0789489	0.937533	0.974233	-6.60145	-0.078371
ENSG00000054116.12	0.41511	5.58855	1.5959	0.120197	0.342463	-5.27658	1.55395
ENSG00000116871.16	-0.978905	7.48038	-2.4906	0.0184716	0.113337	-3.66082	-2.35603
ENSG00000054118.15	0.700996	6.86246	2.31093	0.0268688	0.143307	-4.08131	2.21342
ENSG00000214193.11	-1.92137	3.86415	-3.12554	0.00357283	0.0413579	-2.2824	-2.9136
ENSG00000142694.7	2.82602	0.364205	2.73563	0.00996689	0.0782984	-3.23473	2.57698
ENSG00000196182.11	-1.14822	4.77224	-2.76384	0.0091702	0.0744735	-3.11266	-2.60564
ENSG00000181817.6	-1.44914	4.03427	-2.71507	0.0106485	0.0814753	-3.15085	-2.55403
ENSG00000116885.18	0.131424	4.31101	0.356325	0.723909	0.872855	-6.43482	0.353239
ENSG00000201448.1	2.4517	-1.76303	1.82601	0.0765407	0.265706	-5.07236	1.77112
ENSG00000116898.12	0.0388774	5.01346	0.0953391	0.924592	0.969021	-6.59035	0.0946516
ENSG00000119535.18	-1.14417	2.02499	-1.84068	0.0760368	0.26488	-4.87775	-1.77416
ENSG00000163873.10	-0.797291	6.00785	-1.33205	0.192864	0.444262	-5.61282	-1.30215
ENSG00000284650.1	-0.633868	-1.60902	-0.382713	0.704332	0.861013	-6.4194	-0.379479
ENSG00000223944.2	-2.70515	0.413973	-2.99424	0.00555401	0.0551722	-2.56939	-2.77301
ENSG00000233621.3	-0.371945	0.473483	-0.302252	0.764403	0.89399	-6.39042	-0.299704
ENSG00000163875.16	0.191478	6.38045	0.680797	0.500538	0.734603	-6.31628	0.673643
ENSG00000263675.1	1.1343	-3.08759	0.578067	0.566919	0.777672	-6.4684	0.572595
ENSG00000163877.11	0.451667	4.03136	1.43335	0.162326	0.404743	-5.49318	1.39729
ENSG00000163879.11	-0.510714	3.07841	-1.18588	0.246095	0.507957	-5.77179	-1.15989
ENSG00000134697.13	0.651845	4.6816	1.75025	0.0888374	0.290579	-5.11575	1.70156
ENSG00000116922.15	0.721896	4.03229	2.88628	0.00663228	0.061058	-2.8803	2.71476
ENSG00000134690.11	0.167762	-0.266104	0.211221	0.833975	0.929067	-6.47725	0.209606
ENSG00000183317.17	-0.787982	5.044	-1.24135	0.223579	0.481788	-5.73738	-1.21707
ENSG00000200421.1	-2.23017	-5.45531	-1.4757	0.148952	0.386157	-5.57661	-1.44324
ENSG00000185090.15	-0.35318	4.92307	-0.820094	0.418501	0.671907	-6.14464	-0.809025
ENSG00000196449.4	0.333146	3.29617	1.06316	0.295035	0.560994	-5.97889	1.04714
ENSG00000197982.14	0.243653	5.47644	0.371602	0.712428	0.866041	-6.50336	0.368597
ENSG00000188786.10	-0.966619	4.09717	-1.54284	0.132392	0.361032	-5.38158	-1.50473
ENSG00000204084.13	-0.290183	4.27326	-0.945364	0.351738	0.615379	-6.06097	-0.931223
ENSG00000183431.12	0.124939	5.72004	0.487923	0.628881	0.816613	-6.38633	0.483303
ENSG00000212541.1	-2.52484	-4.36947	-1.19195	0.241498	0.502188	-5.85134	-1.17125
ENSG00000183386.10	-1.42374	2.24988	-3.27884	0.00244015	0.0327337	-1.86183	-3.03067
ENSG00000183520.12	0.367139	4.29529	1.22555	0.229009	0.488121	-5.77418	1.20291
ENSG00000185668.8	-0.277737	2.36296	-0.304169	0.762812	0.893089	-6.45225	-0.301791
ENSG00000224592.5	-3.67775	0.257713	-3.53546	0.00116704	0.020221	-1.16174	-3.24681
ENSG00000116954.8	-0.558086	3.7812	-1.02537	0.312241	0.578979	-6.02663	-1.01053
ENSG00000228436.4	-0.58064	1.56455	-1.03677	0.30782	0.57485	-5.94541	-1.01981
ENSG00000214114.9	1.65447	0.580843	2.73129	0.00987238	0.0778399	-3.22123	2.58027
ENSG00000158315.11	-0.864202	1.59434	-0.514719	0.60998	0.804974	-6.52037	-0.510102
ENSG00000174574.16	0.304827	6.03732	1.12512	0.268479	0.531701	-5.90455	1.10657
ENSG00000168653.11	0.0918242	7.23877	0.186037	0.853488	0.937216	-6.617	0.18467
ENSG00000127603.32	0.265579	9.19942	0.564093	0.576443	0.783721	-6.37027	0.558587
ENSG00000183682.8	-0.375795	3.34918	-0.653038	0.518331	0.746515	-6.28484	-0.645921
ENSG00000237624.1	-0.130942	-1.62483	-0.0901921	0.928747	0.970789	-6.49825	-0.0894214
ENSG00000243970.4	-1.7071	2.96085	-2.41841	0.0220288	0.126787	-3.78147	-2.28987
ENSG00000090621.15	-0.609517	5.32556	-2.80072	0.00896686	0.0735512	-2.99917	-2.61332
ENSG00000163909.8	-1.12715	0.768802	-1.49941	0.144561	0.379669	-5.38225	-1.45901
ENSG00000116981.4	0.22562	4.76102	0.51113	0.613086	0.806636	-6.36439	0.505673
ENSG00000116983.13	0.472987	8.61587	0.923504	0.362065	0.625101	-6.15091	0.911437
ENSG00000084072.17	-0.233031	5.07592	-0.702039	0.487735	0.725133	-6.24789	-0.693916
ENSG00000116985.12	-1.12863	1.77253	-1.33292	0.191888	0.442998	-5.62238	-1.30502
ENSG00000198754.5	-0.713236	-0.457319	-0.656478	0.5164	0.745143	-6.20451	-0.648905
ENSG00000043514.17	0.62641	4.00932	1.77485	0.0846752	0.28184	-5.06084	1.72418
ENSG00000202222.1	1.24898	-4.1649	1.07827	0.288857	0.553555	-5.98281	1.06063
ENSG00000116990.11	0.876414	0.985678	1.61315	0.116055	0.33616	-5.26474	1.57155
ENSG00000168389.18	-0.330953	3.97148	-0.601295	0.551926	0.769173	-6.30446	-0.594877
ENSG00000228477.1	-3.18774	-2.21168	-1.51263	0.140096	0.372814	-5.40142	-1.47543
ENSG00000131236.18	0.244132	7.24366	0.907303	0.371434	0.632782	-6.06889	0.893791
ENSG00000131238.18	0.0351827	7.37658	0.127634	0.899231	0.958941	-6.49707	0.126633
ENSG00000117000.9	2.35377	5.51923	5.68002	2.28277e-06	0.000193902	4.23629	4.72663
ENSG00000207508.1	1.21621	-4.88796	0.675679	0.503682	0.736833	-6.40954	0.668707
ENSG00000259943.1	0.570491	3.51666	1.68506	0.100905	0.31185	-5.18794	1.64048
ENSG00000084073.10	1.28983	5.03975	2.4077	0.0218627	0.126403	-3.86475	2.29275
ENSG00000049089.15	-1.19192	5.38889	-0.893245	0.378126	0.638759	-6.12504	-0.881355
ENSG00000084070.12	-0.786586	7.31842	-2.04419	0.0488605	0.204439	-4.55549	-1.96981
ENSG00000187801.15	0.169855	2.76806	0.303334	0.763429	0.893427	-6.63212	0.300981
ENSG00000260920.2	-0.928075	2.41628	-2.34098	0.0260056	0.140171	-3.97042	-2.22613
ENSG00000279667.1	-1.73898	-1.28747	-1.34239	0.188111	0.437744	-5.63256	-1.31619
ENSG00000187815.10	0.433835	2.15726	1.14326	0.262079	0.525236	-5.82174	1.12149
ENSG00000238287.1	-1.58357	-1.89884	-1.20509	0.237091	0.497832	-5.76106	-1.18229
ENSG00000164002.12	1.32415	2.72738	3.54358	0.00114083	0.0199417	-1.31241	3.25327
ENSG00000117010.17	1.16246	2.13826	2.37563	0.0232831	0.131096	-3.96136	2.26876
ENSG00000286838.1	1.54338	-2.00721	1.17651	0.247659	0.509726	-5.96977	1.15605
ENSG00000117016.10	-0.597614	9.24577	-0.97749	0.335026	0.600539	-6.1582	-0.964041
ENSG00000287743.1	-0.129766	-0.217986	-0.127603	0.899325	0.958995	-6.4865	-0.126514
ENSG00000272145.1	0.131948	0.950034	0.215538	0.830605	0.927801	-6.61193	0.213926
ENSG00000066136.21	-0.329812	5.31133	-1.0787	0.288491	0.553196	-5.94083	-1.06144
ENSG00000198974.3	5.12819	-4.46031	3.0734	0.00409683	0.0454054	-2.4506	2.87061
ENSG00000207962.1	-0.0353246	-4.99793	-0.0223039	0.982342	0.99386	-6.54128	-0.0221325
ENSG00000117013.17	-3.2469	3.02744	-3.41112	0.00172074	0.0260205	-1.54238	-3.13463
ENSG00000179862.7	0.811917	2.38043	1.12106	0.270997	0.534739	-5.81214	1.10077
ENSG00000171793.17	-0.83575	4.51175	-2.14162	0.0404914	0.183511	-4.33072	-2.0487
ENSG00000010803.17	-0.311607	4.99091	-0.94431	0.351476	0.615267	-6.18983	-0.93173
ENSG00000204060.8	-2.80523	0.242099	-1.97734	0.0559251	0.221399	-4.61498	-1.91162
ENSG00000127124.16	-2.5332	4.25036	-4.4959	7.37962e-05	0.00281602	1.22509	-3.9637
ENSG00000198815.9	-0.381584	6.16334	-1.10471	0.276948	0.54097	-5.94293	-1.0872
ENSG00000177181.15	-0.13898	6.64021	-0.40575	0.688002	0.85288	-6.38474	-0.401567
ENSG00000066185.13	-0.00478258	1.45236	-0.00865536	0.993148	0.99794	-6.49113	-0.008588
ENSG00000127125.9	0.265465	4.57716	0.932941	0.357233	0.620964	-6.2011	0.92065
ENSG00000186409.19	0.730805	4.29513	2.40834	0.0215149	0.125326	-3.89525	2.29882
ENSG00000236876.3	-0.123001	-0.40064	-0.0813292	0.935687	0.973424	-6.57532	-0.080692
ENSG00000200254.1	0.611237	-4.97872	0.335465	0.739277	0.881483	-6.5678	0.332811
ENSG00000171960.12	-0.33169	4.09517	-1.02328	0.314323	0.580562	-5.9391	-1.00619
ENSG00000234917.2	0.608818	-0.477613	0.672589	0.505724	0.7382	-6.24296	0.665511
ENSG00000065978.19	0.547679	5.93091	1.11179	0.274437	0.538577	-5.89496	1.0929
ENSG00000117385.16	-0.525845	2.9578	-0.911869	0.369393	0.631333	-6.02995	-0.897611
ENSG00000164008.17	-0.439239	3.00695	-1.05312	0.300438	0.566753	-5.95323	-1.03549
ENSG00000177868.12	-0.285177	3.64737	-0.637693	0.528319	0.753555	-6.2549	-0.630575
ENSG00000164010.15	0.272191	3.02033	0.766205	0.448685	0.695463	-6.35451	0.75761
ENSG00000164011.18	-0.33236	2.32735	-0.8562	0.397743	0.655619	-6.183	-0.845659
ENSG00000225099.1	-0.246774	2.45877	-0.515227	0.609629	0.804783	-6.42973	-0.510603
ENSG00000117394.24	-0.246167	6.15402	-0.617739	0.541572	0.763283	-6.28044	-0.610437
ENSG00000284138.1	0.237884	-3.73301	0.109589	0.913364	0.965667	-6.62396	0.108796
ENSG00000227533.7	-0.571722	1.01346	-0.942023	0.353856	0.617523	-6.11467	-0.927136
ENSG00000117395.13	0.266874	5.89759	0.867728	0.392058	0.651085	-6.12642	0.85589
ENSG00000243710.8	-0.204485	1.50739	-0.336249	0.738899	0.881338	-6.44762	-0.333312
ENSG00000179178.11	-1.66172	3.30062	-0.990338	0.328797	0.59383	-6.12903	-0.976539
ENSG00000066056.14	-0.219368	3.70432	-0.360248	0.721194	0.871196	-6.43806	-0.356864
ENSG00000117400.18	-2.57379	0.282775	-1.64262	0.110003	0.325883	-5.05289	-1.59818
ENSG00000117399.14	-0.041549	-0.468615	-0.0331472	0.973756	0.989455	-6.46818	-0.0328977
ENSG00000066322.15	-1.9774	4.94392	-1.29446	0.204193	0.457657	-5.79512	-1.26969
ENSG00000288772.1	0.647628	-2.42281	0.330284	0.743157	0.883357	-6.56392	0.327675
ENSG00000159479.17	0.110762	4.97842	0.396079	0.69476	0.856381	-6.40784	0.392403
ENSG00000198198.17	-1.92223	5.41626	-4.26015	0.000160813	0.00503149	0.514631	-3.77375
ENSG00000178922.18	-0.256619	3.56679	-0.399085	0.692577	0.854916	-6.38134	-0.39536
ENSG00000142949.17	-0.459816	7.38513	-0.791647	0.433927	0.683851	-6.25359	-0.782489
ENSG00000066135.13	-0.289749	4.60578	-0.926467	0.361024	0.62417	-6.08317	-0.913415
ENSG00000283414.1	-2.63787	-5.15349	-1.48965	0.145261	0.380666	-5.53932	-1.45648
ENSG00000233674.2	-3.978	-4.48654	-2.32504	0.026783	0.14313	-4.03795	-2.21467
ENSG00000237950.3	-3.99878	0.212416	-3.49066	0.00140185	0.0228852	-1.36641	-3.19427
ENSG00000288573.2	-1.34235	-0.82329	-1.88336	0.0694305	0.251799	-4.82406	-1.81561
ENSG00000117408.11	-1.31277	6.62753	-1.98324	0.0552284	0.220074	-4.70419	-1.91707
ENSG00000132768.14	-0.757199	4.18412	-2.21696	0.0342857	0.165899	-4.18388	-2.1167
ENSG00000117410.14	0.482252	7.13427	1.05325	0.300468	0.566753	-5.93594	1.03543
ENSG00000117411.18	0.10953	6.26414	0.257886	0.798098	0.911388	-6.47983	0.255809
ENSG00000159214.13	-0.28508	3.70894	-0.428225	0.671614	0.843547	-6.33939	-0.423934
ENSG00000196517.13	-1.2829	3.64666	-1.40638	0.168426	0.412295	-5.59686	-1.37728
ENSG00000178028.14	-0.775939	5.21727	-2.04034	0.0499536	0.20746	-4.5246	-1.96036
ENSG00000117419.16	-0.0729064	6.67525	-0.199858	0.842788	0.932804	-6.51162	-0.198329
ENSG00000233602.1	-1.09585	-2.25378	-0.722921	0.474732	0.715289	-6.29648	-0.714801
ENSG00000187147.18	-0.465367	7.32775	-1.41702	0.166767	0.41046	-5.50394	-1.38267
ENSG00000263381.1	-1.76131	-5.17929	-0.794776	0.432093	0.682492	-6.31686	-0.785615
ENSG00000126106.14	-0.523364	3.15304	-1.38347	0.176273	0.422293	-5.52573	-1.35232
ENSG00000198520.12	-0.481395	1.43245	-0.68852	0.496459	0.731007	-6.20598	-0.680071
ENSG00000199377.1	7.9166	-4.68465	4.79829	3.18553e-05	0.00149934	2.02339	4.15978
ENSG00000200169.1	5.13269	-3.79759	3.54721	0.00121396	0.0207717	-1.31291	3.23558
ENSG00000225721.5	-2.12083	-1.72071	-2.02854	0.0501696	0.207904	-4.61268	-1.95852
ENSG00000142937.12	-0.152393	7.61979	-0.298548	0.767055	0.895838	-6.52538	-0.29623
ENSG00000200913.1	0.952605	-3.35258	0.415059	0.680629	0.848104	-6.53816	0.411605
ENSG00000142959.5	-0.741552	0.0106385	-0.488734	0.628269	0.816551	-6.33712	-0.484164
ENSG00000173846.13	-1.06663	2.29993	-1.87873	0.0704438	0.253904	-4.76168	-1.80905
ENSG00000222009.9	-1.26025	0.661594	-1.60226	0.118319	0.339426	-5.29177	-1.56187
ENSG00000117425.14	-3.75111	2.67004	-4.97852	2.42682e-05	0.00121313	2.35105	-4.2215
ENSG00000226499.1	1.90448	-3.23106	0.830638	0.41193	0.666475	-6.2734	0.820501
ENSG00000070785.17	0.486426	4.7224	1.33897	0.190372	0.440839	-5.60531	1.30948
ENSG00000126107.15	-2.01725	4.68968	-5.68362	3.49285e-06	0.000264641	4.10549	-4.63948
ENSG00000126088.14	-0.0725445	6.09872	-0.195771	0.845956	0.933888	-6.61544	-0.194281
ENSG00000162415.7	0.561752	3.52534	1.4016	0.169843	0.414023	-5.65116	1.37271
ENSG00000281912.1	1.19343	-0.47518	1.25977	0.216076	0.472118	-5.84885	1.23703
ENSG00000186603.7	0.610076	-0.122438	0.62852	0.534431	0.758119	-6.31086	0.621257
ENSG00000132773.12	-0.674506	2.7131	-1.80719	0.0793236	0.270911	-5.03439	-1.75462
ENSG00000070759.17	-1.71081	2.50984	-1.42356	0.163427	0.406092	-5.5831	-1.39364
ENSG00000280670.3	0.273287	1.24537	0.414775	0.681569	0.848838	-6.39326	0.410324
ENSG00000132763.15	0.349536	3.79609	0.683483	0.499367	0.733734	-6.25997	0.675486
ENSG00000117450.15	0.611261	7.49009	1.33071	0.192655	0.444015	-5.63658	1.30277
ENSG00000117448.14	-0.566778	5.22947	-1.37537	0.177781	0.424325	-5.63154	-1.34762
ENSG00000281133.1	-5.44894	-3.53065	-2.14505	0.0389582	0.17906	-4.36116	-2.06463
ENSG00000280836.1	-2.64969	-3.37434	-1.30323	0.201104	0.453916	-5.69552	-1.27841
ENSG00000289407.1	-2.10639	-0.701402	-2.48196	0.0190323	0.115667	-3.60788	-2.3449
ENSG00000132780.17	-1.49278	5.54243	-3.10207	0.00387209	0.0437444	-2.34826	-2.8884
ENSG00000159592.11	0.407398	5.89486	1.35673	0.185182	0.433454	-5.57221	1.32497
ENSG00000225447.1	1.85502	-2.70421	1.21151	0.233805	0.493648	-5.93855	1.19062
ENSG00000234329.1	1.26437	-1.65618	1.04706	0.302375	0.569003	-6.04773	1.03135
ENSG00000159596.7	0.213779	3.6225	0.756452	0.454719	0.70014	-6.22193	0.747571
ENSG00000197429.11	-0.0358481	3.34918	-0.0634202	0.949838	0.979709	-6.53164	-0.0629103
ENSG00000230896.1	-0.569413	0.453307	-0.905208	0.371536	0.632894	-6.22283	-0.8936
ENSG00000086015.23	-1.65693	5.68029	-4.14405	0.000208017	0.00607159	0.262141	-3.70908
ENSG00000117461.15	0.051389	5.27153	0.156093	0.876996	0.948126	-6.4642	0.154778
ENSG00000117472.10	-1.50688	0.188034	-1.47478	0.149673	0.38718	-5.35715	-1.44069
ENSG00000085998.15	-0.899635	6.38003	-2.25174	0.0310241	0.156001	-4.16859	-2.15676
ENSG00000171357.6	-0.729277	3.11331	-1.38996	0.173518	0.418494	-5.70017	-1.36099
ENSG00000132128.18	-0.690435	5.90736	-2.01744	0.0517998	0.212237	-4.60291	-1.94479
ENSG00000173660.12	0.405501	7.28529	0.958163	0.345368	0.609084	-6.03857	0.943612
ENSG00000117481.11	-0.486516	4.27501	-1.38052	0.178362	0.424852	-5.55453	-1.34582
ENSG00000117480.16	-0.686124	5.1856	-1.11419	0.273847	0.537838	-5.86376	-1.09425
ENSG00000282881.2	0.11776	-0.719286	0.0806396	0.936221	0.973569	-6.4737	0.080021
ENSG00000162456.10	-1.97122	0.721489	-2.2313	0.0327584	0.1615	-4.0509	-2.13503
ENSG00000079277.22	-1.0895	4.52062	-1.90129	0.0656784	0.24401	-4.81693	-1.84061
ENSG00000142961.16	0.11763	2.78437	0.211245	0.834137	0.929067	-6.46219	0.209399
ENSG00000123472.13	-0.0192582	7.08416	-0.0696428	0.944927	0.977658	-6.48653	-0.0690783
ENSG00000159658.15	-0.647025	6.41245	-1.08393	0.28665	0.551172	-5.90993	-1.0655
ENSG00000186377.8	-0.136677	4.5814	-0.318355	0.752339	0.887855	-6.43564	-0.315557
ENSG00000186160.5	1.09044	0.353012	1.00695	0.321067	0.587331	-6.07159	0.992268
ENSG00000225506.2	-1.01153	-0.757384	-0.994463	0.326891	0.591958	-6.12317	-0.980396
ENSG00000224805.2	0.946777	-1.5173	0.759666	0.452985	0.698741	-6.20587	0.750448
ENSG00000162367.12	0.0261559	1.86074	0.0485015	0.961671	0.984489	-6.49685	0.0480568
ENSG00000123473.17	0.915697	2.10534	2.24783	0.0317835	0.158476	-4.18012	2.14712
ENSG00000162368.14	1.33467	6.40883	2.62866	0.0126527	0.0899717	-3.42733	2.4934
ENSG00000132122.12	0.871402	3.36231	1.52826	0.13548	0.365691	-5.45803	1.49284
ENSG00000224986.2	-0.101453	-1.10049	-0.0834788	0.933959	0.972882	-6.59273	-0.0828645
ENSG00000235105.1	-1.17786	0.196031	-1.52954	0.135106	0.365066	-5.46656	-1.49427
ENSG00000186094.18	-0.258987	4.45358	-0.698524	0.489758	0.726749	-6.27966	-0.690694
ENSG00000162373.13	0.292036	4.54565	0.745669	0.461564	0.704924	-6.19272	0.736274
ENSG00000225623.1	4.51238	-2.47125	3.5481	0.00112627	0.0198146	-1.11442	3.25692
ENSG00000237478.2	3.18471	-3.04511	2.60381	0.0134302	0.0931846	-3.47296	2.47215
ENSG00000162374.18	0.394299	7.00006	1.13839	0.263272	0.526293	-5.87095	1.11869
ENSG00000230828.1	1.57582	-3.63812	0.887503	0.380858	0.641351	-6.24437	0.876316
ENSG00000237337.1	1.69463	-1.64668	1.32418	0.194519	0.446124	-5.75958	1.29733
ENSG00000185104.21	0.276583	6.09715	1.24496	0.22199	0.479695	-5.74519	1.22125
ENSG00000123080.12	0.819443	2.33894	1.33238	0.192505	0.443716	-5.61765	1.3032
ENSG00000123091.5	0.839505	7.93359	2.22002	0.032991	0.162012	-4.2822	2.13219
ENSG00000085831.16	-0.222846	2.86841	-0.449773	0.656002	0.834196	-6.36879	-0.44544
ENSG00000085832.17	0.458732	8.10219	0.999403	0.324707	0.590217	-6.03336	0.984831
ENSG00000117859.19	0.162183	5.21746	0.417095	0.679266	0.847135	-6.43953	0.413464
ENSG00000078618.23	-0.399709	7.22162	-1.70948	0.0970109	0.304621	-5.1003	-1.65952
ENSG00000169213.7	-0.0374953	5.97603	-0.0514535	0.95928	0.983598	-6.5073	-0.0510566
ENSG00000117862.13	0.504341	1.82978	0.966248	0.340813	0.605175	-6.18214	0.952561
ENSG00000198841.4	0.769866	1.07562	1.62603	0.112902	0.331137	-5.34003	1.58528
ENSG00000134717.18	0.327679	5.80507	0.808738	0.424177	0.676127	-6.22814	0.799196
ENSG00000157077.16	0.374375	7.27719	1.13749	0.264037	0.5272	-5.85467	1.1169
ENSG00000213735.2	-0.854464	-3.69964	-0.648828	0.520717	0.748133	-6.37988	-0.642241
ENSG00000154222.15	-1.268	4.45466	-2.14012	0.0396694	0.181335	-4.37908	-2.05718
ENSG00000272100.1	-1.11271	-2.61235	-0.57533	0.568756	0.77862	-6.425	-0.569884
ENSG00000287078.1	0.53593	-1.39771	0.551414	0.584849	0.788098	-6.50569	0.546316
ENSG00000224680.4	-0.505464	-1.51807	-0.476664	0.63656	0.821288	-6.52534	-0.472514
ENSG00000134748.13	0.00595609	4.77547	0.0185015	0.985371	0.995165	-6.46643	0.0183357
ENSG00000134744.14	0.580877	5.01646	1.63283	0.111459	0.328366	-5.30595	1.59167
ENSG00000116157.6	0.294391	1.29097	0.607942	0.547165	0.766482	-6.37296	0.602014
ENSG00000162377.6	0.0219547	5.19998	0.0671607	0.946918	0.978414	-6.46792	0.0665777
ENSG00000162378.13	1.20606	7.33091	2.17961	0.0366123	0.172212	-4.29942	2.09006
ENSG00000228929.1	0.877869	1.91526	0.968256	0.340067	0.604394	-5.99271	0.954032
ENSG00000121310.17	-1.13018	3.88884	-1.66823	0.104675	0.317611	-5.16706	-1.6226
ENSG00000231866.2	0.742159	-4.10567	0.284284	0.777897	0.901384	-6.58156	0.28206
ENSG00000116171.19	0.401051	6.06071	1.31984	0.196272	0.448411	-5.64495	1.29225
ENSG00000264834.1	-2.13237	-3.00763	-1.16822	0.250607	0.512946	-5.93945	-1.14888
ENSG00000236360.2	-2.32735	-1.97129	-1.84548	0.0735616	0.260232	-4.9077	-1.78933
ENSG00000174348.14	-0.877796	1.42544	-1.38307	0.175393	0.421148	-5.63614	-1.35508
ENSG00000157184.7	0.0055125	3.0192	0.00873243	0.993091	0.99794	-6.5038	0.0086596
ENSG00000236723.2	-0.74872	0.00923491	-0.752146	0.457356	0.70205	-6.18076	-0.743208
ENSG00000162384.14	-0.175236	4.969	-0.45547	0.652353	0.831843	-6.34395	-0.450495
ENSG00000162385.11	-0.844364	3.11953	-2.55593	0.0157764	0.102866	-3.50565	-2.41405
ENSG00000226754.2	1.33893	-0.926263	1.39591	0.171524	0.416178	-5.63021	1.36732
ENSG00000157193.18	-0.188146	6.16066	-0.496091	0.623628	0.813729	-6.35371	-0.490715
ENSG00000225675.2	-2.04727	-0.210564	-1.65096	0.107682	0.321906	-5.24437	-1.6087
ENSG00000174332.6	1.27083	1.57855	1.65196	0.107658	0.321878	-5.24365	1.60881
ENSG00000239007.1	0.231473	-5.00235	0.13604	0.892583	0.955836	-6.55907	0.135037
ENSG00000058804.12	1.32577	4.18499	3.51105	0.00127833	0.0215947	-1.39271	3.2208
ENSG00000058799.15	0.457283	4.67766	1.46279	0.154038	0.393302	-5.41925	1.42541
ENSG00000081870.12	-0.268599	3.46056	-0.530238	0.59936	0.797326	-6.39276	-0.525321
ENSG00000116212.15	0.345051	2.92908	0.942729	0.35236	0.61607	-6.10433	0.930022
ENSG00000116209.12	0.337237	7.36571	0.671703	0.506279	0.738554	-6.31335	0.664643
ENSG00000116205.14	-0.540094	3.8213	-0.971192	0.338449	0.603146	-6.064	-0.957234
ENSG00000215883.11	-0.932442	2.52461	-1.93343	0.0635128	0.239481	-4.6931	-1.85558
ENSG00000116221.15	0.0781242	5.50602	0.250632	0.803678	0.913825	-6.47916	0.248589
ENSG00000157216.16	-1.89683	7.00758	-4.89082	2.46339e-05	0.00122859	2.1711	-4.21813
ENSG00000162390.18	2.39856	3.41407	2.75654	0.00923694	0.0746537	-3.19373	2.60316
ENSG00000243725.7	-1.18612	0.0986797	-1.84661	0.0737667	0.260695	-4.86254	-1.78806
ENSG00000162396.6	0.716554	2.02574	1.71244	0.0959931	0.303	-5.1321	1.6646
ENSG00000116133.13	-0.975481	8.26174	-2.04358	0.0499221	0.207404	-4.5176	-1.96063
ENSG00000143001.5	-0.550927	-1.64681	-0.446225	0.658209	0.835488	-6.41636	-0.442387
ENSG00000162402.14	0.864558	6.47751	2.34027	0.0254275	0.138265	-3.9957	2.23485
ENSG00000162407.9	0.743386	5.75612	0.637125	0.529331	0.754253	-6.26585	0.629027
ENSG00000162409.12	1.87209	5.20971	2.88888	0.00664647	0.0611368	-2.86047	2.71406
ENSG00000173406.16	-0.491099	4.13635	-0.610952	0.545208	0.76527	-6.37451	-0.604956
ENSG00000236888.1	1.79886	-3.64679	1.40366	0.169509	0.413895	-5.59163	1.37378
ENSG00000223416.3	-0.465624	-3.84664	-0.236267	0.814601	0.919704	-6.62289	-0.234495
ENSG00000233216.1	0.222886	-3.86741	0.10888	0.913941	0.965819	-6.56805	0.108069
ENSG00000162600.12	1.9491	2.94843	3.20244	0.00308908	0.037716	-2.13631	2.95873
ENSG00000185839.3	0.310502	-0.990086	0.287914	0.775108	0.900127	-6.60828	0.2857
ENSG00000162601.11	0.311665	5.78193	0.611969	0.544587	0.765085	-6.45071	0.605891
ENSG00000177606.8	0.445692	6.13735	0.619482	0.540593	0.762702	-6.2647	0.611917
ENSG00000234807.8	-0.358223	1.45741	-0.522111	0.604929	0.801297	-6.41233	-0.517325
ENSG00000272226.1	-0.243488	-3.12726	-0.132321	0.895494	0.957257	-6.49627	-0.131355
ENSG00000232453.7	-0.212878	-0.54539	-0.237036	0.814014	0.919471	-6.46824	-0.235251
ENSG00000270457.1	2.09708	-2.28297	1.24502	0.221384	0.478766	-5.8702	1.22286
ENSG00000172456.18	1.36218	3.27543	3.31792	0.00240803	0.0325032	-1.86243	3.03467
ENSG00000134709.13	0.885997	5.07337	1.3739	0.178429	0.424919	-5.62952	1.34561
ENSG00000134716.11	0.639971	3.31426	0.61288	0.544381	0.765047	-6.3549	0.606201
ENSG00000226476.7	0.197237	2.2925	0.31397	0.755524	0.889303	-6.51933	0.311364
ENSG00000231252.4	2.2279	-0.0864871	2.01207	0.0534721	0.216326	-4.62346	1.93109
ENSG00000162599.17	1.66856	5.92519	2.00969	0.0530875	0.215596	-4.60285	1.93421
ENSG00000162604.12	0.442128	4.5621	1.1479	0.259368	0.522268	-5.86833	1.12788
ENSG00000271200.1	2.79102	-1.44199	2.73162	0.00985542	0.0778163	-3.18225	2.58086
ENSG00000132849.22	0.895681	3.88112	2.61789	0.0129812	0.0914072	-3.49216	2.48428
ENSG00000132854.19	-1.71111	1.14992	-1.00893	0.320135	0.586317	-5.98533	-0.99418
ENSG00000162607.13	1.4649	4.88555	2.70887	0.0105122	0.0808584	-3.24871	2.55851
ENSG00000116641.18	0.745091	5.56959	1.16541	0.253426	0.516361	-5.81009	1.14207
ENSG00000213703.2	3.76202	-3.32014	3.6613	0.00082024	0.0159393	-0.905872	3.34587
ENSG00000235545.1	1.04895	-1.40531	0.999272	0.326256	0.591597	-6.06589	0.981683
ENSG00000125703.15	0.865141	4.29645	0.907215	0.370709	0.63224	-6.14407	0.895147
ENSG00000088035.18	1.81159	2.44248	3.143	0.00339497	0.0399843	-2.29867	2.92951
ENSG00000142856.17	1.29509	2.33048	2.12054	0.043	0.190474	-4.39186	2.02371
ENSG00000203965.13	1.0058	4.423	2.72426	0.0104187	0.0803102	-3.19525	2.56161
ENSG00000116652.6	1.8522	0.581839	2.42384	0.0206673	0.121923	-3.86647	2.31401
ENSG00000079739.17	0.502859	5.45981	1.5118	0.141774	0.375605	-5.35291	1.46922
ENSG00000158966.16	0.301089	4.35054	0.488412	0.628728	0.816582	-6.40422	0.483518
ENSG00000264470.1	-2.52621	-5.26585	-1.43155	0.161207	0.403342	-5.58541	-1.40102
ENSG00000162437.15	0.506278	3.98444	0.717706	0.478142	0.717395	-6.26944	0.709293
ENSG00000162434.13	0.226554	7.08383	0.725041	0.473985	0.714708	-6.22431	0.71601
ENSG00000226891.9	1.07051	0.75818	1.42301	0.163574	0.406344	-5.60603	1.39315
ENSG00000185031.6	1.63185	-1.83333	1.08354	0.285965	0.550536	-5.89096	1.06702
ENSG00000272506.1	0.162357	-2.38523	0.105867	0.916313	0.966181	-6.56237	0.10508
ENSG00000212257.1	0.121494	-3.93462	0.0895463	0.92917	0.970789	-6.57161	0.0888887
ENSG00000265996.1	0.819445	-2.66022	0.442029	0.66121	0.837248	-6.5263	0.438244
ENSG00000199135.1	-0.896833	-4.47566	-0.38059	0.705814	0.862023	-6.52756	-0.377484
ENSG00000162433.15	0.158454	5.53859	0.221808	0.826028	0.925323	-6.44956	0.219798
ENSG00000116675.16	-0.443282	8.89064	-1.13223	0.265276	0.528342	-5.96517	-1.11401
ENSG00000222624.1	4.38268	-4.03519	1.98904	0.0545485	0.218687	-4.70741	1.92246
ENSG00000213625.9	0.127709	4.49521	0.241982	0.810608	0.918104	-6.44662	0.239641
ENSG00000116678.20	1.06511	3.49522	1.40436	0.169525	0.413895	-5.58433	1.37373
ENSG00000184588.18	0.462158	6.53625	0.746284	0.461114	0.704831	-6.20997	0.737013
ENSG00000118473.23	-0.232358	6.99911	-0.506085	0.615988	0.808692	-6.43266	-0.501545
ENSG00000264720.3	-0.768325	-2.52018	-0.431276	0.668909	0.841652	-6.48508	-0.427646
ENSG00000152760.10	0.0248217	2.05636	0.0348806	0.972385	0.989213	-6.51971	0.0346172
ENSG00000152763.17	3.18034	2.66363	6.68772	1.07192e-07	1.95874e-05	6.7634	5.31409
ENSG00000198160.15	1.40419	4.76715	2.9436	0.00591507	0.0573954	-2.72632	2.75245
ENSG00000289394.1	3.80029	-2.2473	2.55425	0.015144	0.100276	-3.69723	2.42892
ENSG00000116704.8	0.208894	3.43693	0.475133	0.637979	0.822631	-6.4177	0.470527
ENSG00000081985.14	-1.75974	3.39615	-2.52775	0.0165921	0.105916	-3.61792	-2.39562
ENSG00000142864.15	0.840841	6.79839	2.18871	0.036037	0.170464	-4.26947	2.09651
ENSG00000116717.13	0.768493	3.36467	1.71778	0.0947472	0.300661	-5.17336	1.67087
ENSG00000172380.6	1.3049	3.69085	1.7671	0.0883247	0.289677	-5.02125	1.7043
ENSG00000162595.8	-0.337664	1.6588	-0.605968	0.548877	0.767356	-6.30922	-0.599443
ENSG00000116729.14	0.0832732	5.66995	0.154704	0.878168	0.948741	-6.45382	0.153292
ENSG00000234383.1	2.44502	-0.939145	2.58743	0.0139758	0.0953277	-3.53988	2.45788
ENSG00000221203.1	-0.266767	-5.15641	-0.149587	0.881953	0.950162	-6.59587	-0.148494
ENSG00000033122.21	0.85782	7.06972	1.74121	0.090772	0.293944	-5.07033	1.69134
ENSG00000240692.3	-0.823929	-2.22208	-0.604318	0.549566	0.76762	-6.39744	-0.59841
ENSG00000229359.2	-0.430563	-2.49473	-0.267432	0.790807	0.907837	-6.47592	-0.265263
ENSG00000237919.5	3.70099	-2.72874	2.27807	0.0293177	0.151203	-4.1883	2.17919
ENSG00000066557.6	1.51886	4.90878	2.61098	0.0133432	0.0927581	-3.45986	2.47448
ENSG00000116754.14	-0.433386	6.68025	-1.22529	0.228721	0.487698	-5.81393	-1.20366
ENSG00000118454.13	1.03199	5.62211	4.37084	0.000107029	0.00369419	0.838465	3.87408
ENSG00000197568.15	-3.1151	2.05562	-5.37786	8.51723e-06	0.000536216	3.36125	-4.45175
ENSG00000116761.12	-0.786515	2.51173	-1.03634	0.308619	0.575798	-5.93544	-1.01812
ENSG00000278636.1	-5.41241	-5.23691	-1.82938	0.07671	0.265868	-4.9252	-1.7701
ENSG00000271992.1	-0.120107	-1.99056	-0.0896902	0.929044	0.970789	-6.54648	-0.0890475
ENSG00000050628.21	2.10422	2.82079	2.24973	0.0330051	0.162044	-4.07298	2.13202
ENSG00000269933.1	2.96215	-2.07933	1.61125	0.118394	0.339551	-5.1005	1.56155
ENSG00000132485.14	-0.00106292	6.31924	-0.00282272	0.997764	0.999557	-6.62799	-0.00280237
ENSG00000207721.1	3.96895	-3.24442	2.64329	0.0121954	0.0881493	-3.4195	2.50644
ENSG00000172260.15	0.940899	8.06351	1.78899	0.0823234	0.276953	-5.02257	1.73736
ENSG00000228853.1	2.73815	-3.48067	2.6765	0.011609	0.0858046	-3.29133	2.52381
ENSG00000286863.2	0.959348	1.907	2.20075	0.0350147	0.167597	-4.27705	2.10819
ENSG00000254685.8	1.71647	3.01413	2.67294	0.0115294	0.0855071	-3.35346	2.52623
ENSG00000162621.7	0.48176	1.08393	0.721887	0.476043	0.716074	-6.28346	0.712681
ENSG00000178965.14	-0.489638	6.25495	-1.02976	0.310179	0.57747	-6.0554	-1.01485
ENSG00000272864.1	0.970729	-3.09891	0.48753	0.628976	0.816655	-6.46777	0.483169
ENSG00000116791.14	0.184455	4.38695	0.470036	0.64198	0.825099	-6.34793	0.464932
ENSG00000162623.16	0.273547	5.05191	0.803623	0.42789	0.678861	-6.15693	0.792808
ENSG00000137968.17	1.0771	3.62027	1.68443	0.101019	0.312025	-5.2568	1.63993
ENSG00000252338.1	1.33732	-4.09778	0.609679	0.546007	0.765893	-6.4565	0.603754
ENSG00000117054.15	0.499111	5.55914	1.93615	0.0627354	0.237512	-4.69852	1.86106
ENSG00000137955.16	0.59954	5.18386	1.59157	0.120483	0.342921	-5.36859	1.55275
ENSG00000057468.7	-0.514462	-0.209676	-0.516386	0.609101	0.804232	-6.38659	-0.511358
ENSG00000184005.11	0.115424	3.37402	0.133545	0.894536	0.956891	-6.57867	0.132567
ENSG00000226415.1	-0.117276	3.55235	-0.22377	0.824308	0.924853	-6.45913	-0.222008
ENSG00000117069.15	0.984593	5.60509	1.44662	0.157097	0.397913	-5.52319	1.4149
ENSG00000276081.1	1.47361	-4.13675	0.727534	0.471863	0.71297	-6.28716	0.719451
ENSG00000288543.1	0.337885	0.446862	0.391168	0.698156	0.857511	-6.49836	0.387811
ENSG00000142892.15	0.833905	5.39013	1.62042	0.11437	0.333331	-5.2674	1.57885
ENSG00000226084.5	-1.21667	0.364944	-1.24749	0.220489	0.477495	-5.76665	-1.22523
ENSG00000289212.1	-0.565448	-0.945835	-0.585818	0.561752	0.774492	-6.48948	-0.580242
ENSG00000287870.1	0.929393	-0.525541	0.935464	0.356018	0.619962	-6.17563	0.922979
ENSG00000154027.19	0.139614	8.9471	0.478838	0.635673	0.820686	-6.35458	0.473757
ENSG00000251767.1	-1.0951	-4.19923	-0.653966	0.517547	0.745946	-6.35893	-0.647131
ENSG00000036549.13	1.12459	5.57201	2.40327	0.0219668	0.126787	-3.87645	2.29094
ENSG00000077254.14	1.08096	7.25427	2.37697	0.0235963	0.132345	-3.91313	2.26364
ENSG00000180488.16	0.366555	6.4226	0.587395	0.560877	0.77406	-6.35976	0.581539
ENSG00000219201.4	-1.19597	2.00354	-1.68373	0.103009	0.314791	-5.13118	-1.63044
ENSG00000235613.2	-0.854423	-1.35239	-0.579339	0.566073	0.777243	-6.47913	-0.573844
ENSG00000232015.2	0.64189	-4.08582	0.534095	0.596663	0.795274	-6.47442	0.529206
ENSG00000162613.17	0.248463	6.31083	1.11897	0.270944	0.534684	-5.92276	1.10089
ENSG00000162616.9	1.04683	5.14993	2.00279	0.0547829	0.219215	-4.59035	1.92059
ENSG00000273338.1	3.19563	-4.34243	1.40371	0.169239	0.41354	-5.62617	1.37465
ENSG00000137959.17	-0.0487268	3.90523	-0.0524828	0.95849	0.983269	-6.48268	-0.0520489
ENSG00000137965.11	0.487078	2.75414	0.694215	0.492675	0.728493	-6.25692	0.686061
ENSG00000162618.15	0.119973	2.19854	0.221781	0.82605	0.925323	-6.48429	0.21977
ENSG00000117114.21	0.847904	6.70236	1.87111	0.0704082	0.253817	-4.83837	1.80928
ENSG00000227960.1	-0.362876	-4.04009	-0.23762	0.81356	0.919259	-6.59376	-0.235836
ENSG00000233290.3	0.95337	1.35352	1.46379	0.153301	0.392548	-5.47042	1.42797
ENSG00000236268.6	-0.392742	0.804301	-0.454262	0.652441	0.831878	-6.50926	-0.450374
ENSG00000137941.17	0.666078	7.48557	0.921443	0.363119	0.626072	-6.21131	0.909439
ENSG00000233061.1	4.50698	-0.929723	3.20719	0.0030332	0.0372849	-1.90116	2.96435
ENSG00000271576.1	0.973942	0.712448	1.11361	0.273464	0.53771	-5.89876	1.09512
ENSG00000142875.20	0.634022	9.11	1.27329	0.211532	0.467076	-5.73888	1.24936
ENSG00000213540.3	3.604	-2.88493	3.44449	0.00150083	0.0238467	-1.44446	3.17452
ENSG00000226970.2	1.18136	-3.62038	0.492584	0.625378	0.814733	-6.53389	0.488242
ENSG00000203943.9	1.45985	0.717752	2.46447	0.0194797	0.117565	-3.85786	2.33622
ENSG00000240520.7	0.213472	-0.387515	0.252025	0.802503	0.913444	-6.50629	0.250108
ENSG00000117133.11	1.36827	4.17593	3.63966	0.000896664	0.0168604	-1.06269	3.32109
ENSG00000117151.13	0.488316	2.18692	1.02882	0.311663	0.57845	-6.01483	1.01174
ENSG00000117155.17	1.59687	7.26067	3.16329	0.00326941	0.0390872	-2.20998	2.9412
ENSG00000171517.6	0.48704	1.01302	0.466406	0.644582	0.826831	-6.53612	0.461302
ENSG00000280099.1	-0.852772	-0.325742	-0.851158	0.400932	0.657796	-6.11089	-0.839958
ENSG00000097096.10	2.36905	2.04813	3.40615	0.00169387	0.0258116	-1.64897	3.13924
ENSG00000162642.14	0.374134	5.28155	1.34798	0.187139	0.436062	-5.60879	1.31909
ENSG00000142867.14	1.27704	2.80843	3.06119	0.00463268	0.0488781	-2.45165	2.83152
ENSG00000153904.21	0.258166	7.39969	0.405316	0.688127	0.85288	-6.39317	0.401398
ENSG00000199459.1	1.06699	-4.56032	0.855474	0.398099	0.655941	-6.29454	0.845021
ENSG00000282057.1	1.56272	0.0762592	1.90543	0.0649543	0.242228	-4.92811	1.84557
ENSG00000142871.18	-0.82666	3.33508	-0.84417	0.405973	0.661482	-6.04855	-0.831001
ENSG00000117174.11	-0.109058	4.43462	-0.222036	0.825722	0.925323	-6.48804	-0.220191
ENSG00000171502.15	0.420969	4.26998	0.407603	0.686159	0.851579	-6.44249	0.404073
ENSG00000122417.16	0.216625	5.22993	0.485377	0.630429	0.817463	-6.47497	0.481123
ENSG00000278281.1	2.59668	-4.54739	1.2829	0.207947	0.462588	-5.81037	1.25923
ENSG00000016602.9	-1.18703	1.80374	-0.672845	0.505476	0.738184	-6.35206	-0.665899
ENSG00000261737.1	-0.0203803	1.01789	-0.0332101	0.973698	0.989455	-6.548	-0.0329709
ENSG00000097033.14	0.559433	5.57668	1.01798	0.3167	0.582873	-5.97426	1.00126
ENSG00000183291.18	0.743549	5.75125	1.46952	0.150825	0.388818	-5.48417	1.43662
ENSG00000153936.18	1.08627	5.29291	1.8485	0.0736195	0.260386	-4.89084	1.78897
ENSG00000225568.1	0.800177	0.00368999	1.08615	0.285288	0.549671	-5.96243	1.06852
ENSG00000267272.5	-0.956355	2.15772	-2.02796	0.0515912	0.211731	-4.5384	-1.94653
ENSG00000143013.13	0.428348	8.63735	1.14751	0.259661	0.522566	-5.84676	1.12719
ENSG00000286758.1	-0.7065	-0.849394	-0.5952	0.555543	0.771704	-6.44883	-0.589474
ENSG00000065243.20	1.3281	4.66532	2.13521	0.040442	0.1834	-4.4004	2.04921
ENSG00000207234.1	-1.71274	-3.25786	-0.986543	0.330629	0.5959	-6.14517	-0.972848
ENSG00000241975.1	-0.470583	-1.90534	-0.258638	0.797428	0.911196	-6.60207	-0.256678
ENSG00000137947.12	1.04263	4.61213	3.14892	0.003527	0.0410385	-2.23737	2.91763
ENSG00000137944.18	0.523235	4.44064	0.976857	0.337091	0.602008	-5.98125	0.959928
ENSG00000213516.10	0.712725	4.6428	1.62966	0.113559	0.331778	-5.21733	1.5824
ENSG00000117226.12	0.548696	1.39741	0.803954	0.428242	0.679122	-6.15391	0.792203
ENSG00000117228.11	0.251605	1.79771	0.412124	0.683327	0.849925	-6.4031	0.407928
ENSG00000234518.2	-1.05374	1.2408	-1.5595	0.12858	0.355907	-5.31781	-1.51973
ENSG00000162645.13	0.0409639	1.75784	0.0671709	0.946847	0.978387	-6.53715	0.0666669
ENSG00000162654.9	-0.201025	3.37623	-0.354059	0.726033	0.873739	-6.4272	-0.350408
ENSG00000225492.6	0.192565	-0.538242	0.191378	0.849365	0.934996	-6.50118	0.189928
ENSG00000197147.15	0.500522	7.26232	0.956886	0.34529	0.609047	-6.09984	0.943764
ENSG00000231999.8	-1.63006	3.29873	-2.56159	0.0148863	0.0992951	-3.5857	-2.43513
ENSG00000230735.1	2.00445	-3.79577	1.54588	0.131122	0.358919	-5.44388	1.50969
ENSG00000171488.15	0.220664	4.55861	0.418464	0.678614	0.84668	-6.41371	0.414356
ENSG00000272931.1	-1.21655	-2.16604	-0.764562	0.449756	0.696152	-6.2375	-0.755822
ENSG00000171492.14	0.287925	5.42844	0.427031	0.67197	0.843659	-6.48969	0.423446
ENSG00000272672.1	1.78218	-3.03684	0.889025	0.380123	0.640757	-6.19715	0.87767
ENSG00000228175.3	1.16306	0.323857	1.19191	0.241741	0.50257	-5.92075	1.17065
ENSG00000162664.17	-0.216649	4.86241	-0.488733	0.628093	0.816419	-6.50167	-0.484413
ENSG00000233593.11	-0.384658	3.8788	-0.86373	0.394519	0.653276	-6.0821	-0.851451
ENSG00000232882.1	3.33253	-1.36841	2.33682	0.0253267	0.137884	-4.10185	2.23638
ENSG00000122482.22	2.10511	5.61984	3.04503	0.00466948	0.0490758	-2.48453	2.82899
ENSG00000162669.16	3.06426	1.16621	4.06635	0.000257327	0.007012	0.0130233	3.65486
ENSG00000097046.13	0.166638	4.0379	0.374785	0.71043	0.864966	-6.41209	0.371279
ENSG00000069702.11	0.893265	3.20779	1.00574	0.323126	0.589164	-6.04068	0.988055
ENSG00000289483.1	-1.98093	1.61193	-2.66756	0.0124256	0.0888506	-3.32618	-2.49982
ENSG00000172031.7	1.16126	4.33414	2.32317	0.0267924	0.143145	-4.00551	2.21453
ENSG00000189195.15	2.27021	8.04927	3.96391	0.000411672	0.00978339	-0.265062	3.53249
ENSG00000273487.1	-1.22343	1.74536	-2.26495	0.0301808	0.153985	-4.08879	-2.16771
ENSG00000174842.17	1.57211	3.84444	2.00537	0.0527113	0.214685	-4.70467	1.93728
ENSG00000122484.9	0.155922	5.42008	0.399501	0.692192	0.854822	-6.43477	0.395882
ENSG00000067208.16	1.35656	5.10593	3.04286	0.00484825	0.0503223	-2.48929	2.81695
ENSG00000223787.2	2.69594	-3.91857	2.37761	0.0230125	0.130414	-3.97939	2.27323
ENSG00000229992.1	1.67073	-2.82252	1.57982	0.123132	0.347236	-5.31611	1.54176
ENSG00000201317.1	0.381897	-5.13925	0.199832	0.842786	0.932804	-6.55166	0.198331
ENSG00000122406.14	0.313199	7.74477	0.740824	0.46408	0.707086	-6.24382	0.732145
ENSG00000154511.12	0.30865	5.61898	0.687807	0.496222	0.731007	-6.30105	0.680447
ENSG00000207523.1	3.18225	-3.26446	1.55992	0.12811	0.355514	-5.49003	1.5216
ENSG00000143033.18	0.95337	4.28842	2.91417	0.00618093	0.0585919	-2.82202	2.73803
ENSG00000117500.13	0.908022	4.8697	1.50921	0.141412	0.375138	-5.39954	1.47055
ENSG00000122483.18	1.90191	1.22691	3.77258	0.000598616	0.0127118	-0.659266	3.43224
ENSG00000223745.8	-1.0469	3.2798	-1.71343	0.0956791	0.302513	-5.14671	-1.66617
ENSG00000229567.1	-1.29186	-4.56012	-0.757158	0.454091	0.699554	-6.28846	-0.748612
ENSG00000117505.13	0.760314	5.40623	2.36536	0.0239193	0.133434	-3.95513	2.25842
ENSG00000137942.18	0.54994	4.63625	1.09141	0.283043	0.54748	-5.94356	1.07351
ENSG00000137936.18	0.106379	3.30984	0.209786	0.835349	0.929614	-6.49158	0.207847
ENSG00000211575.3	1.45677	-2.46372	0.964938	0.341187	0.605362	-6.22807	0.951823
ENSG00000260464.1	0.596513	2.46097	0.818477	0.418889	0.672331	-6.23737	0.80835
ENSG00000067334.14	1.17104	5.50828	3.09762	0.00398554	0.044581	-2.36041	2.8793
ENSG00000023909.10	0.353351	4.11952	0.862657	0.394287	0.65309	-6.19779	0.851869
ENSG00000137962.13	0.440167	4.81094	0.732741	0.469274	0.710957	-6.24049	0.72366
ENSG00000117528.14	1.07965	5.33011	1.8474	0.0746656	0.262549	-4.86224	1.78251
ENSG00000117525.14	1.77083	4.74091	1.39914	0.172876	0.418014	-5.54694	1.36302
ENSG00000143036.17	-0.078281	1.27562	-0.113879	0.910164	0.964734	-6.54062	-0.112831
ENSG00000117519.16	0.661283	5.96836	1.24308	0.224447	0.482763	-5.69426	1.21479
ENSG00000235501.7	-0.419021	3.32562	-1.13767	0.265073	0.527986	-5.80967	-1.11448
ENSG00000172339.10	0.553693	3.44162	1.84007	0.0749554	0.263076	-4.89413	1.78074
ENSG00000152078.10	1.4642	5.29477	2.5656	0.0148826	0.0992951	-3.55361	2.43522
ENSG00000231992.1	0.618671	-3.5013	0.408723	0.68523	0.851057	-6.55508	0.405337
ENSG00000122481.17	-1.02255	1.28936	-2.33632	0.0268622	0.143307	-4.00879	-2.21351
ENSG00000228971.3	-0.586963	3.30356	-0.664186	0.511244	0.741601	-6.28617	-0.656901
ENSG00000137970.7	-0.120437	3.15557	-0.231681	0.818159	0.921083	-6.54627	-0.229914
ENSG00000117569.19	1.8242	5.85063	3.14176	0.00343803	0.0403671	-2.25731	2.92559
ENSG00000188641.14	1.61754	3.85671	2.36403	0.0238029	0.133057	-3.99895	2.2603
ENSG00000232542.1	2.25461	-4.03293	1.84159	0.0749581	0.263076	-4.90888	1.78072
ENSG00000225206.11	1.691	3.91034	2.93033	0.00600368	0.0578345	-2.77531	2.74758
ENSG00000259946.1	1.92098	0.214675	1.52538	0.136451	0.367307	-5.40646	1.48914
ENSG00000162627.17	1.29255	3.40081	3.0625	0.0042031	0.0460842	-2.47139	2.8625
ENSG00000117598.14	1.00517	4.57498	2.00931	0.0524371	0.21409	-4.64104	1.93953
ENSG00000227034.1	4.22071	-3.95279	3.43404	0.0015698	0.0244506	-1.55503	3.16146
ENSG00000117600.14	0.858613	7.09761	1.40417	0.169597	0.413895	-5.55435	1.3735
ENSG00000099260.12	0.576863	2.61453	0.965908	0.342057	0.606394	-6.05098	0.950109
ENSG00000162688.17	1.15123	5.36201	2.10088	0.0441471	0.193544	-4.4322	2.01269
ENSG00000228084.2	-0.2277	0.36996	-0.305754	0.7617	0.892701	-6.41866	-0.303249
ENSG00000117620.15	0.679251	3.74234	1.71226	0.0956856	0.302513	-5.24604	1.66614
ENSG00000288826.1	-1.22332	-0.137655	-0.969136	0.339344	0.603783	-6.02	-0.955461
ENSG00000156875.14	0.60787	1.19814	0.84597	0.403394	0.659523	-6.32387	0.835575
ENSG00000156876.10	0.436975	1.36936	0.773687	0.444497	0.692442	-6.27226	0.764622
ENSG00000122435.11	-0.330298	2.69703	-0.496951	0.622327	0.813056	-6.53977	-0.492555
ENSG00000122477.13	0.944399	2.37411	1.35698	0.183474	0.431259	-5.67618	1.33013
ENSG00000137992.15	-0.0184465	5.24558	-0.0378795	0.97004	0.988542	-6.48527	-0.0375583
ENSG00000224616.4	-0.378388	3.08363	-0.769777	0.446816	0.694496	-6.24878	-0.760735
ENSG00000137996.13	0.459728	5.33366	1.61808	0.115256	0.334657	-5.24399	1.575
ENSG00000207750.1	0.227664	-4.59391	0.137229	0.891661	0.955258	-6.565	0.136202
ENSG00000079335.20	1.48073	1.74906	1.74167	0.0923024	0.296594	-5.10496	1.68338
ENSG00000234332.1	-0.458364	-0.320457	-0.456962	0.650518	0.830692	-6.52471	-0.453043
ENSG00000181656.7	0.936616	2.37383	1.18781	0.243556	0.50513	-5.81283	1.16614
ENSG00000162692.12	2.89756	1.4372	1.79337	0.082396	0.277139	-4.96519	1.73695
ENSG00000162694.14	1.01829	5.74979	2.03042	0.0506243	0.209083	-4.56294	1.95465
ENSG00000273204.1	1.18548	-2.00421	0.903155	0.372609	0.633891	-6.23979	0.891596
ENSG00000162695.12	2.58443	3.5908	4.49136	7.4397e-05	0.0028184	1.12452	3.96177
ENSG00000117543.22	-0.0284141	3.39839	-0.0806422	0.936215	0.973569	-6.50633	-0.0800279
ENSG00000233184.8	-0.683015	2.47836	-1.2293	0.229406	0.488538	-5.68757	-1.20189
ENSG00000170989.10	0.91331	4.67182	0.936927	0.357018	0.620721	-6.0633	0.921062
ENSG00000183298.5	0.966627	1.41794	1.51419	0.140177	0.372881	-5.31714	1.47513
ENSG00000118733.17	0.853331	6.47159	1.86938	0.0708022	0.254714	-4.83519	1.80674
ENSG00000289192.1	1.13953	1.65455	1.19546	0.241372	0.502082	-5.74151	1.17156
ENSG00000060718.22	-0.417907	4.60615	-0.683592	0.499531	0.733839	-6.23705	-0.675229
ENSG00000224613.7	1.05599	0.117817	1.56964	0.126466	0.352982	-5.30364	1.52819
ENSG00000185946.16	0.228021	4.55614	0.350798	0.72784	0.874752	-6.59865	0.348
ENSG00000240038.7	1.23546	4.70737	1.30732	0.200206	0.453016	-5.68496	1.28096
ENSG00000227850.1	0.372257	-1.35433	0.280068	0.781286	0.902761	-6.49839	0.277644
ENSG00000232952.1	0.723533	2.67626	1.57135	0.126087	0.352158	-5.31461	1.52972
ENSG00000198890.9	0.617406	3.96791	2.30939	0.0278314	0.146543	-4.03156	2.19966
ENSG00000162631.20	0.392554	5.01811	0.557484	0.580855	0.786518	-6.38264	0.552136
ENSG00000289612.1	1.62376	0.663884	2.07972	0.0449306	0.194962	-4.62852	2.0053
ENSG00000224550.1	-0.271707	1.7396	-0.460105	0.648287	0.829235	-6.41624	-0.456143
ENSG00000134215.16	0.862381	3.00409	1.45307	0.15767	0.398897	-5.48008	1.41295
ENSG00000085491.17	1.22752	2.88908	2.07001	0.046063	0.197886	-4.5665	1.99482
ENSG00000162636.16	0.501814	6.44974	1.07376	0.290284	0.555124	-5.99914	1.0575
ENSG00000162639.16	0.451276	4.25846	1.13839	0.263131	0.526277	-5.87661	1.11902
ENSG00000134186.12	-0.459705	4.48569	-1.28062	0.209718	0.464817	-5.6929	-1.25434
ENSG00000116266.11	0.738981	5.22791	0.857108	0.397265	0.655201	-6.19607	0.846516
ENSG00000121957.15	0.894359	5.06179	0.961966	0.343365	0.6076	-6.05061	0.947538
ENSG00000121940.17	0.010171	5.62226	0.0333814	0.973573	0.989455	-6.51491	0.0331277
ENSG00000085433.17	0.550168	7.77418	1.69781	0.0990837	0.308256	-5.12549	1.64931
ENSG00000244716.3	0.807673	3.28124	1.43834	0.159416	0.40052	-5.56655	1.40704
ENSG00000197780.11	0.303584	5.48134	0.724881	0.47339	0.714108	-6.29043	0.716974
ENSG00000273382.1	-0.671543	-0.123268	-1.25206	0.220042	0.476717	-5.72219	-1.22642
ENSG00000215717.7	0.839775	5.48198	2.70075	0.0106834	0.0816561	-3.25879	2.55289
ENSG00000179902.13	-1.93182	0.48001	-2.31373	0.0267626	0.143056	-3.9395	-2.21496
ENSG00000116299.17	-0.567617	5.31882	-1.21612	0.233302	0.492962	-5.76244	-1.1919
ENSG00000031698.13	0.293056	7.9429	0.965566	0.341382	0.605528	-6.05612	0.951438
ENSG00000143126.8	-2.9072	8.21405	-4.03214	0.00028429	0.00756006	-0.0101939	-3.62921
ENSG00000134222.16	-0.718939	4.96435	-1.01272	0.319403	0.585576	-5.95495	-0.995685
ENSG00000221986.7	-1.81371	0.239438	-1.56519	0.126734	0.353356	-5.29314	-1.52711
ENSG00000134243.12	-0.693874	8.94086	-1.24936	0.220576	0.477637	-5.73984	-1.225
ENSG00000143106.13	0.578926	5.92951	2.2502	0.0312119	0.156636	-4.16583	2.15436
ENSG00000162650.17	-1.03596	3.10199	-1.4365	0.16021	0.401633	-5.48474	-1.40437
ENSG00000174151.15	-1.66743	4.28803	-3.70199	0.000810604	0.0157946	-0.895026	-3.34915
ENSG00000181754.7	-0.522941	6.71008	-1.17735	0.247138	0.509144	-5.85834	-1.15733
ENSG00000156097.13	-0.592161	4.49181	-1.23674	0.225259	0.483732	-5.7432	-1.21266
ENSG00000065135.12	0.911854	4.65303	1.92558	0.0637287	0.23992	-4.74477	1.85407
ENSG00000116337.20	-0.878601	6.89455	-1.63738	0.110647	0.326816	-5.25001	-1.59529
ENSG00000168765.18	-1.13278	4.54031	-3.11046	0.00387856	0.0437444	-2.30808	-2.88787
ENSG00000213366.13	-1.05136	3.79895	-1.75797	0.0878434	0.288499	-5.03039	-1.70689
ENSG00000134184.13	-0.87947	-1.91618	-0.804371	0.428367	0.679172	-6.45718	-0.791989
ENSG00000134201.12	-0.037351	4.26203	-0.0452023	0.964271	0.985944	-6.4637	-0.044795
ENSG00000134202.12	0.626361	6.50634	1.53261	0.137178	0.368128	-5.30793	1.48638
ENSG00000184371.14	-1.21644	2.98124	-1.26195	0.215782	0.471813	-5.73482	-1.23782
ENSG00000168710.18	-0.162561	7.8274	-0.289815	0.774108	0.899698	-6.41222	-0.287005
ENSG00000143093.15	-0.272894	5.9702	-0.860912	0.396131	0.654626	-6.11847	-0.848551
ENSG00000258634.3	-1.27284	2.75519	-3.10885	0.00415973	0.0457759	-2.30409	-2.86579
ENSG00000197106.7	-1.65298	8.26724	-2.48439	0.0182159	0.112338	-3.70459	-2.3612
ENSG00000224965.1	-1.42169	-1.82106	-1.05042	0.300715	0.567022	-6.04686	-1.0349
ENSG00000116396.15	-1.77872	5.54617	-3.34972	0.00205923	0.0294012	-1.76095	-3.08155
ENSG00000162775.17	2.15458	3.64307	4.15609	0.000211829	0.00612529	0.391503	3.70448
ENSG00000168679.18	0.869694	1.58814	1.5159	0.13956	0.371905	-5.40408	1.47743
ENSG00000273373.1	0.7491	1.48073	0.744936	0.461287	0.704879	-6.34519	0.736729
ENSG00000134248.14	-0.31157	5.04347	-0.697858	0.489908	0.726823	-6.35009	-0.690456
ENSG00000177301.16	-1.48958	8.45016	-2.21768	0.0337507	0.164369	-4.22426	-2.12304
ENSG00000259834.1	1.39317	3.42123	1.77654	0.0846698	0.28184	-5.04756	1.72421
ENSG00000288847.1	0.552878	2.31162	0.652867	0.518391	0.746518	-6.36479	0.645827
ENSG00000177272.9	1.31121	2.76735	1.5955	0.119669	0.341495	-5.42234	1.55617
ENSG00000288803.1	-0.623408	-0.724517	-0.587422	0.560698	0.77406	-6.44286	-0.581805
ENSG00000143119.14	-0.125733	3.23223	-0.205057	0.839056	0.93145	-6.47967	-0.203101
ENSG00000121931.16	0.826536	3.91009	2.45802	0.0203525	0.120868	-3.7355	2.31978
ENSG00000156171.15	0.566336	3.60903	1.24439	0.222077	0.479835	-5.76518	1.22102
ENSG00000134255.15	0.79759	4.54174	1.40062	0.170798	0.415235	-5.57179	1.36964
ENSG00000173947.14	0.726913	1.99791	1.41792	0.165602	0.40916	-5.53376	1.38647
ENSG00000085465.13	-2.03927	2.49281	-2.2234	0.0338345	0.164543	-4.14361	-2.12204
ENSG00000260948.1	-1.21177	1.29487	-2.41327	0.0212087	0.124174	-3.90411	-2.30425
ENSG00000243960.1	-0.424426	-0.438736	-0.473527	0.638774	0.823168	-6.55607	-0.469414
ENSG00000116455.14	-0.189681	3.6266	-0.625	0.536407	0.759633	-6.30938	-0.618256
ENSG00000116459.11	0.450953	7.15606	1.45813	0.153956	0.393302	-5.49851	1.4257
ENSG00000143110.12	-0.796575	1.34635	-1.2435	0.223667	0.481808	-5.67463	-1.21684
ENSG00000121933.19	0.642028	1.67905	0.680334	0.501496	0.735038	-6.29398	0.672138
ENSG00000282608.2	0.562432	0.416711	0.652392	0.518967	0.747001	-6.31681	0.644938
ENSG00000116473.15	-0.62855	5.14858	-1.14728	0.259045	0.522051	-5.92535	-1.12865
ENSG00000197852.12	-0.325463	6.03932	-0.662585	0.511996	0.74204	-6.3949	-0.655732
ENSG00000227811.3	0.351185	1.74141	0.609795	0.546344	0.766122	-6.30905	0.603247
ENSG00000064703.13	1.46622	3.77197	3.92254	0.000399567	0.00964327	-0.363994	3.54037
ENSG00000171385.10	0.384178	6.96828	0.71743	0.477864	0.717224	-6.37679	0.709743
ENSG00000232558.1	1.86089	-3.52657	1.25387	0.218292	0.474819	-5.82051	1.23108
ENSG00000231437.3	0.131907	2.59833	0.261514	0.795673	0.91042	-6.36475	0.258951
ENSG00000143079.15	-0.174098	4.54171	-0.407713	0.686511	0.851962	-6.40274	-0.403595
ENSG00000134245.18	-0.163542	3.64525	-0.376501	0.709398	0.864264	-6.35156	-0.372665
ENSG00000273483.1	-0.032823	-1.39417	-0.0191708	0.984827	0.995031	-6.42977	-0.0190176
ENSG00000007341.19	1.34369	3.83177	4.4208	9.07917e-05	0.00324919	0.979793	3.91397
ENSG00000116489.13	0.83093	5.84867	1.84189	0.0744596	0.262212	-4.90136	1.78378
ENSG00000155363.19	-1.67533	2.99749	-3.68199	0.000825436	0.0159832	-0.946387	-3.34412
ENSG00000155366.17	0.577172	4.2529	1.00261	0.323913	0.58961	-5.99462	0.986449
ENSG00000155367.16	-0.504688	2.33288	-0.780569	0.441127	0.689812	-6.09111	-0.770291
ENSG00000184599.14	-1.57775	-1.20073	-1.41065	0.167163	0.410688	-5.59988	-1.38138
ENSG00000224167.3	0.639847	-0.0544725	0.732221	0.468902	0.710562	-6.3766	0.724266
ENSG00000155380.13	1.11023	5.04182	1.19056	0.242379	0.503537	-5.82616	1.16906
ENSG00000226419.8	-0.869013	1.99987	-1.72271	0.0945799	0.300327	-5.10145	-1.67172
ENSG00000238198.2	0.135157	-0.540634	0.157626	0.875767	0.947535	-6.51343	0.156337
ENSG00000198799.12	1.07299	4.45809	1.70299	0.0975535	0.305487	-5.18099	1.65683
ENSG00000081026.19	0.391432	6.08921	0.954756	0.34731	0.61095	-6.03247	0.939819
ENSG00000232499.2	-3.73146	-0.421966	-3.23605	0.0026474	0.0342207	-1.93324	-3.00596
ENSG00000116793.16	-0.0251185	4.90177	-0.0606767	0.952009	0.9806	-6.4914	-0.0601839
ENSG00000232450.1	0.112518	-1.24735	0.0901454	0.928727	0.970789	-6.5234	0.0894466
ENSG00000081019.14	1.48687	4.78203	2.39971	0.0223039	0.127598	-3.88772	2.28515
ENSG00000134262.13	-0.288964	4.59382	-0.867572	0.391941	0.651085	-6.1333	-0.856104
ENSG00000118655.7	-0.324652	2.28776	-0.611766	0.545081	0.76527	-6.31856	-0.605147
ENSG00000163349.22	0.372806	6.69457	0.838434	0.408273	0.663767	-6.14423	0.826937
ENSG00000116774.12	0.877543	2.44907	1.66673	0.107106	0.321111	-5.15401	1.61134
ENSG00000134207.17	-1.285	2.34184	-1.48397	0.147349	0.383797	-5.42607	-1.44896
ENSG00000197323.12	1.27069	6.05482	2.22091	0.0329603	0.161956	-4.25894	2.13257
ENSG00000116752.6	0.88717	5.53597	2.60668	0.0137781	0.0945426	-3.4371	2.463
ENSG00000175984.15	0.808511	1.30187	1.42971	0.161671	0.404069	-5.60321	1.39947
ENSG00000213281.5	0.850232	4.95467	1.58506	0.122377	0.346	-5.31599	1.54487
ENSG00000009307.17	0.425137	8.82879	1.0932	0.282383	0.546832	-5.91202	1.07498
ENSG00000052723.12	1.22356	4.78726	2.95091	0.00590328	0.0573715	-2.70206	2.75311
ENSG00000134198.10	0.619326	0.970839	0.789156	0.435328	0.684717	-6.29932	0.780107
ENSG00000173218.15	0.304279	1.54241	0.480361	0.634556	0.81987	-6.4086	0.475324
ENSG00000118729.12	-0.623508	0.882926	-0.423464	0.67456	0.844661	-6.459	-0.419897
ENSG00000163393.13	-0.263863	4.59691	-0.41819	0.6784	0.84654	-6.55202	-0.414648
ENSG00000163399.16	-0.912386	10.2124	-2.0013	0.0538873	0.217437	-4.61379	-1.92774
ENSG00000203865.12	0.508227	2.40308	0.445078	0.659018	0.836076	-6.52358	0.44127
ENSG00000116815.16	1.46515	0.469352	1.50907	0.140908	0.374226	-5.44877	1.47242
ENSG00000143061.18	0.807305	4.95107	0.893395	0.37774	0.638408	-6.24909	0.882069
ENSG00000272715.1	-2.24944	-3.29083	-1.02335	0.313152	0.579674	-6.00307	-1.00863
ENSG00000134247.10	0.184173	5.18021	0.304884	0.762463	0.893014	-6.46633	0.302249
ENSG00000134256.13	-2.13977	0.823391	-3.72243	0.000697068	0.0141002	-0.772373	-3.39073
ENSG00000116830.12	-0.856822	2.72754	-1.47257	0.150627	0.388539	-5.45491	-1.43732
ENSG00000134253.10	-1.3473	2.21975	-2.01515	0.0516564	0.211783	-4.63359	-1.94599
ENSG00000271427.1	2.47924	-2.40585	1.63694	0.110592	0.326731	-5.3684	1.59554
ENSG00000198162.12	2.08172	7.20659	5.06053	1.93098e-05	0.00102163	2.5148	4.27273
ENSG00000279513.1	3.5525	-1.33138	3.58351	0.00103545	0.0186235	-1.18512	3.28071
ENSG00000196505.11	3.0241	4.35717	8.6797	4.76686e-10	2.25338e-07	11.428	6.22659
ENSG00000065183.16	0.893479	4.71333	2.60047	0.0141739	0.0961957	-3.45247	2.45283
ENSG00000116874.12	1.14757	3.12417	3.46536	0.00142665	0.0230995	-1.50735	3.1892
ENSG00000231365.7	0.327852	2.42651	0.630517	0.532947	0.757101	-6.32209	0.623513
ENSG00000232780.2	-0.840115	-0.481526	-0.97044	0.338477	0.603146	-6.16729	-0.957178
ENSG00000235595.1	0.59953	-0.406473	0.487794	0.628749	0.816582	-6.53354	0.483489
ENSG00000229570.2	1.20238	-1.76176	0.800326	0.428953	0.679952	-6.26737	0.790985
ENSG00000226443.3	-0.374123	-1.00631	-0.328314	0.744709	0.883732	-6.51055	-0.325623
ENSG00000239873.2	0.862632	-0.909957	0.749095	0.458798	0.703418	-6.2984	0.740827
ENSG00000240244.3	-0.317296	-0.205985	-0.274894	0.785096	0.904664	-6.47534	-0.272684
ENSG00000260941.1	0.136356	1.96915	0.192874	0.848227	0.934512	-6.5267	0.191381
ENSG00000143067.5	0.947748	4.28879	1.28308	0.208466	0.463349	-5.73534	1.25779
ENSG00000092621.13	-0.190266	5.63168	-0.178314	0.859601	0.939581	-6.4892	-0.176883
ENSG00000134250.21	1.39882	5.32992	0.915296	0.367682	0.629844	-6.08843	0.900824
ENSG00000265808.4	0.676199	5.72853	2.26806	0.0305775	0.154866	-4.10505	2.16253
ENSG00000274642.1	0.95188	2.40586	1.26783	0.214993	0.470844	-5.76848	1.23995
ENSG00000223804.5	0.739461	0.827019	0.67847	0.502415	0.73594	-6.28385	0.670694
ENSG00000270231.4	-0.188785	2.41545	-0.283981	0.778137	0.901565	-6.54476	-0.281748
ENSG00000275131.3	-0.981176	5.1574	-2.08496	0.0450831	0.195363	-4.48011	-2.00388
ENSG00000273136.8	-0.199769	2.29276	-0.277737	0.783192	0.903764	-6.51828	-0.275161
ENSG00000226067.7	-1.1227	2.3658	-2.12781	0.0420542	0.188369	-4.30123	-2.03298
ENSG00000277610.1	1.62464	-4.34272	0.858805	0.396729	0.65498	-6.1867	0.847477
ENSG00000285215.2	1.26247	-1.24562	1.05359	0.299361	0.56561	-6.04765	1.0378
ENSG00000234998.1	-0.714675	-2.07205	-0.493439	0.624782	0.814377	-6.5108	-0.489084
ENSG00000223345.4	-0.123454	0.649406	-0.136346	0.892472	0.955765	-6.49846	-0.135177
ENSG00000213244.3	1.90661	-1.81556	1.30591	0.200227	0.453016	-5.757	1.2809
ENSG00000171943.12	0.828919	3.8671	1.68335	0.102322	0.313909	-5.14872	1.6337
ENSG00000227082.3	0.203165	2.84753	0.358194	0.722445	0.872026	-6.49019	0.355194
ENSG00000272583.1	-0.911158	-1.04905	-0.718008	0.477662	0.717218	-6.23084	-0.710068
ENSG00000231752.7	0.788524	0.41844	1.01951	0.315099	0.581426	-6.05806	1.00458
ENSG00000277702.1	-0.166821	0.772713	-0.22065	0.826974	0.925421	-6.38252	-0.218584
ENSG00000206737.1	10.0759	-3.89644	2.73129	0.00981001	0.0776551	-3.21983	2.58246
ENSG00000223779.6	5.80727	-3.2575	2.88092	0.00758103	0.0663645	-2.80093	2.67018
ENSG00000265531.3	1.09027	-1.6822	0.928487	0.360536	0.62357	-6.07582	0.914344
ENSG00000289318.1	0.543349	-0.219652	0.689129	0.49623	0.731007	-6.34412	0.680433
ENSG00000270872.2	-1.29753	-0.0233246	-0.943373	0.353458	0.617059	-6.19477	-0.927902
ENSG00000207205.1	-0.209832	-3.70919	-0.0967315	0.923517	0.968799	-6.58392	-0.0960039
ENSG00000266338.7	-0.731672	2.90741	-1.22474	0.230613	0.48989	-5.76481	-1.19878
ENSG00000277918.1	3.12035	-3.71304	0.885471	0.38337	0.643686	-6.13489	0.871704
ENSG00000288905.1	-0.108842	-0.990842	-0.0407812	0.967704	0.987458	-6.41575	-0.0404878
ENSG00000196369.12	-0.329692	2.79187	-0.667222	0.509957	0.740849	-6.29722	-0.658904
ENSG00000272419.6	-1.85565	2.06068	-3.29585	0.00264786	0.0342207	-1.87278	-3.00591
ENSG00000281571.2	4.77693	-0.697948	3.1091	0.00400736	0.0447795	-2.31716	2.87758
ENSG00000223612.3	2.69401	-1.23134	1.10336	0.277642	0.541416	-5.99162	1.08563
ENSG00000276216.1	5.40364	-3.66414	2.71212	0.0104149	0.0803094	-3.24969	2.56174
ENSG00000270384.1	2.49373	-4.64474	0.976392	0.3356	0.600914	-6.1743	0.962895
ENSG00000270722.1	0.0697016	-4.42071	0.0369557	0.970744	0.988658	-6.5319	0.036675
ENSG00000275064.1	-0.739612	-1.25016	-0.620302	0.539224	0.761887	-6.35954	-0.613986
ENSG00000272150.5	-1.0971	0.616117	-1.74375	0.0904238	0.293341	-5.06512	-1.69317
ENSG00000117262.19	-0.962119	3.18004	-1.56073	0.127702	0.354919	-5.44555	-1.52323
ENSG00000265491.5	0.356732	6.26302	1.1899	0.242328	0.503479	-5.83813	1.16919
ENSG00000186141.9	0.253293	4.70283	1.03661	0.307037	0.573732	-6.03609	1.02146
ENSG00000186364.12	-0.584346	1.96972	-1.23236	0.226089	0.484474	-5.77022	-1.21049
ENSG00000131788.16	-1.71131	4.39949	-5.32634	8.21696e-06	0.000523981	3.22147	-4.45945
ENSG00000198483.13	0.402495	3.33609	0.847364	0.402546	0.658969	-6.2031	0.837083
ENSG00000143127.13	-2.64681	1.28158	-2.37651	0.0230707	0.130453	-3.94419	-2.27226
ENSG00000131779.11	-0.371304	5.41965	-1.5479	0.131154	0.358922	-5.3449	-1.50957
ENSG00000211451.12	-1.09044	2.76171	-2.1993	0.034726	0.16684	-4.25918	-2.11154
ENSG00000265241.8	0.0636764	5.50873	0.179859	0.858419	0.938954	-6.47906	0.178387
ENSG00000271601.4	-0.221268	3.81949	-0.455941	0.651921	0.831759	-6.38433	-0.451095
ENSG00000272031.3	-2.57747	5.03079	-4.49219	8.10744e-05	0.00299824	1.12528	-3.9412
ENSG00000278431.1	1.52879	-3.48501	0.855917	0.397961	0.655879	-6.18826	0.845268
ENSG00000121851.13	0.0759986	3.04165	0.159432	0.874244	0.946688	-6.58181	0.15827
ENSG00000265972.6	0.901241	5.53624	0.895256	0.377576	0.638394	-6.08786	0.882372
ENSG00000233396.9	0.199352	2.08622	0.409634	0.685028	0.850954	-6.38469	0.405611
ENSG00000277406.2	0.394316	0.112361	0.571079	0.571593	0.780814	-6.44314	0.565708
ENSG00000273768.1	1.28539	-2.27992	0.569391	0.573154	0.781688	-6.3593	0.563412
ENSG00000287978.1	-0.195151	1.35691	-0.211144	0.834013	0.929067	-6.45282	-0.209558
ENSG00000274428.1	5.98908	-4.5938	2.85094	0.00725793	0.0644879	-3.02442	2.68477
ENSG00000276975.3	-0.252742	4.05378	-0.628088	0.53412	0.757876	-6.36337	-0.621729
ENSG00000289321.1	-1.11726	-0.755938	-1.07106	0.291496	0.556749	-6.0449	-1.05484
ENSG00000268043.8	-0.267921	3.92145	-0.603634	0.55	0.767862	-6.44979	-0.597761
ENSG00000131791.8	-0.28893	5.01208	-0.803699	0.426998	0.678236	-6.25502	-0.794339
ENSG00000180867.11	0.00842511	3.21761	0.02288	0.981886	0.993711	-6.515	0.0227043
ENSG00000226015.2	0.585505	1.9003	0.918975	0.364651	0.627191	-6.09658	0.906537
ENSG00000116128.12	-2.3767	4.37617	-4.67706	4.22708e-05	0.00185318	1.9371	-4.0947
ENSG00000162836.12	0.282232	3.08937	0.473501	0.639438	0.823585	-6.37121	0.468485
ENSG00000265107.3	1.14171	0.970784	0.882329	0.384149	0.644292	-6.14568	0.870278
ENSG00000188092.15	0.196416	2.63893	0.295692	0.769213	0.896962	-6.56401	0.293404
ENSG00000273059.1	-0.147488	-2.07858	-0.104529	0.91735	0.966418	-6.57539	-0.103772
ENSG00000206791.1	3.18265	-3.37275	1.55927	0.128842	0.356357	-5.26312	1.51868
ENSG00000206585.1	-10.1817	-3.06935	-2.29363	0.0279227	0.146661	-4.09001	-2.19837
ENSG00000263956.8	-0.481883	2.8383	-0.795963	0.431942	0.682303	-6.20757	-0.785872
ENSG00000198658.4	0.552976	-1.93562	0.460356	0.648104	0.829104	-6.52777	0.456397
ENSG00000234283.1	4.96351	-1.59317	4.54846	6.20835e-05	0.00249078	1.48285	4.00475
ENSG00000274020.4	0.315012	2.88454	0.751519	0.457357	0.70205	-6.37592	0.743205
ENSG00000283676.1	4.36174	-2.17974	2.87808	0.00677584	0.0618039	-2.93639	2.70767
ENSG00000202408.2	5.36504	-3.9108	2.59333	0.0138445	0.0947585	-3.57594	2.46127
ENSG00000272824.1	2.74175	-0.403413	3.89886	0.00049494	0.0112089	-0.436654	3.48348
ENSG00000207340.1	-2.41725	-2.02909	-1.4946	0.145237	0.380666	-5.47842	-1.45656
ENSG00000252135.1	-5.74115	-4.796	-2.95436	0.00556697	0.0552225	-2.68118	-2.77225
ENSG00000238825.1	-0.116812	-4.78017	-0.0606997	0.951975	0.9806	-6.55603	-0.0602266
ENSG00000231551.8	1.42406	0.27959	1.80803	0.0792072	0.270852	-5.03891	1.7553
ENSG00000280649.2	1.28708	1.27733	2.29708	0.0290074	0.150433	-3.98374	2.18339
ENSG00000274210.1	5.56271	-2.83809	4.1376	0.000280229	0.00748597	0.165494	3.63292
ENSG00000270629.7	1.20523	2.29704	1.2578	0.216984	0.473137	-5.8915	1.23459
ENSG00000178104.20	0.443085	7.73613	1.16258	0.254244	0.517046	-5.81632	1.1401
ENSG00000269713.8	-0.277656	2.94425	-0.74641	0.460564	0.704486	-6.28331	-0.737918
ENSG00000274265.5	0.100307	2.0095	0.121124	0.904285	0.961755	-6.578	0.12025
ENSG00000289614.1	1.16583	-0.126903	1.36247	0.182294	0.4297	-5.55528	1.33372
ENSG00000215861.7	0.429685	5.34945	1.18547	0.24495	0.506941	-5.79084	1.1627
ENSG00000274423.1	-5.6226	-2.54373	-1.86782	0.0711972	0.255476	-4.79186	-1.80422
ENSG00000286219.2	1.17217	1.29107	1.26546	0.214449	0.47035	-5.8168	1.24142
ENSG00000277147.7	0.231965	3.50749	0.495247	0.623935	0.813934	-6.38093	0.490282
ENSG00000206828.1	-1.08555	-3.15436	-0.553987	0.583484	0.787528	-6.37772	-0.548302
ENSG00000150337.14	0.178861	0.48415	0.173423	0.863414	0.941005	-6.53822	0.17203
ENSG00000203814.7	5.19271	0.617175	5.19596	1.00995e-05	0.000610036	2.98518	4.41503
ENSG00000183598.4	6.33472	-2.69285	4.65952	4.4551e-05	0.00190701	1.85424	4.08251
ENSG00000220323.4	-1.37111	1.99333	-2.93292	0.0062411	0.0589691	-2.7143	-2.73484
ENSG00000261716.2	0.109496	2.42902	0.180639	0.857734	0.938954	-6.54079	0.179259
ENSG00000184678.11	0.98175	4.06161	1.30523	0.201494	0.454652	-5.66611	1.27731
ENSG00000184260.6	9.30958	-0.0137909	6.59199	1.88715e-07	3.01736e-05	6.53645	5.21012
ENSG00000184270.6	10.9548	-1.15881	9.10898	1.44025e-10	8.389e-08	12.234	6.41157
ENSG00000178096.9	0.814745	3.39462	1.52159	0.138444	0.370018	-5.33769	1.48161
ENSG00000159164.10	-1.01985	8.72483	-2.05555	0.0477822	0.20242	-4.52934	-1.9793
ENSG00000143368.10	-1.85158	3.9749	-6.12136	5.40429e-07	6.49261e-05	5.62975	-5.01137
ENSG00000014914.21	-1.32963	2.28349	-3.09139	0.00405435	0.0450495	-2.35812	-2.8739
ENSG00000264522.6	0.199286	5.13734	0.198929	0.843478	0.932906	-6.55028	0.197447
ENSG00000285184.4	-0.208748	2.49192	-0.682798	0.49932	0.733728	-6.40718	-0.67556
ENSG00000136631.15	0.439963	6.01828	2.07469	0.0462417	0.198329	-4.47799	1.99318
ENSG00000023902.14	-0.0661202	5.52417	-0.150706	0.881072	0.949683	-6.62189	-0.149611
ENSG00000143401.15	0.573963	5.09455	1.02865	0.312023	0.578722	-5.96044	1.01099
ENSG00000118298.12	-1.39665	2.48339	-0.879456	0.385145	0.645171	-6.21782	-0.868456
ENSG00000117362.13	0.0628244	5.39398	0.169271	0.866558	0.942616	-6.57937	0.168032
ENSG00000118292.9	0.737756	1.95123	1.51039	0.142038	0.375899	-5.34342	1.46824
ENSG00000159208.16	-0.0441739	3.25909	-0.0789016	0.937707	0.974265	-6.33173	-0.0781518
ENSG00000266472.6	0.170068	6.51042	0.49378	0.624542	0.814377	-6.51237	0.489424
ENSG00000117360.13	-0.101797	4.82251	-0.406414	0.686917	0.85218	-6.52521	-0.403043
ENSG00000163125.16	-1.08946	5.6915	-2.4345	0.0201448	0.120112	-3.86923	-2.32364
ENSG00000143374.18	-0.803968	4.83348	-2.75113	0.00933588	0.0752441	-3.17205	-2.5995
ENSG00000143369.15	-1.86627	3.85991	-3.15909	0.00368319	0.0421356	-2.16827	-2.90409
ENSG00000228126.1	-1.29346	-0.316903	-1.40905	0.16763	0.411413	-5.65622	-1.37986
ENSG00000237781.3	-1.92091	-1.54893	-1.7127	0.0969598	0.304621	-5.1299	-1.65977
ENSG00000143384.14	0.542764	5.95476	1.66136	0.108364	0.323121	-5.12042	1.60559
ENSG00000274963.1	-0.351215	-4.12261	-0.15935	0.874354	0.94676	-6.58609	-0.15813
ENSG00000253047.1	-1.25526	-4.06121	-0.493549	0.624703	0.814377	-6.50543	-0.489195
ENSG00000143420.19	0.147546	8.38137	0.576201	0.56826	0.778333	-6.37373	0.570616
ENSG00000276103.1	0.987623	-4.05235	0.501787	0.618955	0.810501	-6.54087	0.497331
ENSG00000288880.1	-1.42487	1.07734	-2.20067	0.0351274	0.167911	-4.19271	-2.10689
ENSG00000143457.11	0.146736	4.12802	0.310526	0.758171	0.89034	-6.47007	0.307883
ENSG00000163131.12	0.112859	2.15446	0.198383	0.844216	0.933368	-6.52391	0.196503
ENSG00000143387.14	-0.0063372	2.67435	-0.0141927	0.988757	0.996592	-6.58944	-0.0140918
ENSG00000143437.21	-0.563685	4.92794	-2.15203	0.0402614	0.183027	-4.31685	-2.05106
ENSG00000143379.13	0.585354	4.51043	2.2674	0.0298522	0.153062	-4.1539	2.17205
ENSG00000143418.20	-1.22364	5.55794	-1.02156	0.313997	0.580413	-6.0736	-1.00687
ENSG00000259357.2	0.570081	-3.14701	0.251125	0.803196	0.913659	-6.60566	0.249213
ENSG00000143409.17	-0.78621	3.7895	-0.717868	0.477629	0.717218	-6.3142	-0.710121
ENSG00000143363.17	-0.705864	4.28009	-2.66901	0.0119233	0.0870754	-3.29928	-2.5144
ENSG00000143443.10	0.320931	1.46244	0.501843	0.618942	0.810501	-6.42291	0.49735
ENSG00000197622.13	-0.862812	5.70296	-2.67436	0.0112975	0.084189	-3.34887	-2.53336
ENSG00000213190.4	-0.706216	7.91769	-1.9727	0.0565297	0.222971	-4.70752	-1.90693
ENSG00000143458.12	0.413069	3.73204	0.856976	0.397913	0.655849	-6.15562	0.845355
ENSG00000261168.1	-1.8484	-0.965976	-1.95483	0.0587103	0.228473	-4.73159	-1.89036
ENSG00000143434.17	-1.43104	4.12471	-3.0288	0.0051408	0.0523101	-2.48123	-2.79808
ENSG00000163154.6	0.134583	-0.766549	0.114214	0.909855	0.964548	-6.52211	0.113221
ENSG00000163156.12	-0.266081	3.67823	-0.539556	0.592915	0.793579	-6.47045	-0.534616
ENSG00000163155.12	0.0095978	3.93941	0.0340246	0.973052	0.98934	-6.59861	0.0337813
ENSG00000163159.15	-0.13828	5.12818	-0.451263	0.65458	0.832973	-6.53159	-0.447409
ENSG00000143398.20	0.0619414	5.34559	0.204053	0.839546	0.931456	-6.50621	0.202474
ENSG00000159352.16	-0.277944	7.04386	-0.676551	0.503148	0.736517	-6.34094	-0.669544
ENSG00000232671.7	-1.20505	-1.33177	-1.00151	0.323443	0.589545	-6.03969	-0.987407
ENSG00000143373.18	-0.335449	4.55124	-0.712213	0.481048	0.71998	-6.38314	-0.704618
ENSG00000143393.17	-0.520086	6.25088	-1.70855	0.0964226	0.30379	-5.19421	-1.66245
ENSG00000143390.18	-0.0488921	5.50416	-0.141725	0.888112	0.953349	-6.5613	-0.140693
ENSG00000237976.2	2.11994	-1.3072	1.64813	0.108371	0.323121	-5.17289	1.60556
ENSG00000143416.21	-0.0500824	4.21656	-0.0874411	0.930962	0.971158	-6.47383	-0.086634
ENSG00000159377.11	-0.0286024	6.8702	-0.074628	0.940945	0.975395	-6.54077	-0.0740818
ENSG00000143442.22	-2.23966	6.14234	-6.91447	4.8919e-08	1.06776e-05	8.4628	-5.4552
ENSG00000143375.15	-1.44269	1.87382	-1.89847	0.0660857	0.244809	-4.83659	-1.83784
ENSG00000143367.17	-0.424912	3.35376	-1.18633	0.243569	0.50513	-5.84629	-1.16611
ENSG00000143376.14	-0.116162	6.76587	-0.438594	0.663727	0.838678	-6.43928	-0.434773
ENSG00000206635.1	0.552562	-4.93729	0.274699	0.785162	0.904692	-6.58799	0.272599
ENSG00000159409.15	-2.04519	6.23516	-2.95809	0.00556853	0.0552225	-2.68409	-2.77216
ENSG00000178796.13	0.521055	1.60387	0.876485	0.387155	0.646944	-6.08827	0.864789
ENSG00000269621.1	-0.144666	-0.593025	-0.177362	0.860393	0.939736	-6.41466	-0.175874
ENSG00000143436.11	-0.139193	4.82367	-0.423784	0.674333	0.844661	-6.50698	-0.420208
ENSG00000249602.1	-0.814658	-0.0874529	-0.885844	0.383059	0.643437	-5.96723	-0.872274
ENSG00000268288.1	-2.13266	-0.918109	-1.88171	0.0690411	0.250927	-4.78508	-1.81815
ENSG00000182134.17	-0.663001	4.6942	-2.46248	0.0197681	0.118483	-3.71518	-2.33072
ENSG00000203288.5	0.155129	0.923474	0.230448	0.819117	0.92143	-6.52375	0.228681
ENSG00000269489.1	-0.703598	-1.08961	-0.618692	0.540456	0.762635	-6.24926	-0.612124
ENSG00000225556.2	-0.754098	-0.906349	-0.55564	0.582443	0.78724	-6.2404	-0.549819
ENSG00000234614.1	-0.725814	2.38902	-1.2504	0.219912	0.476578	-5.78518	-1.22676
ENSG00000159445.13	-0.600412	4.13045	-2.0513	0.0483297	0.203341	-4.51984	-1.97446
ENSG00000197747.9	-0.189982	1.77224	-0.221983	0.825633	0.925323	-6.44	-0.220306
ENSG00000163191.6	-1.06547	1.2901	-0.887977	0.380629	0.641149	-5.99709	-0.876739
ENSG00000236427.1	-0.946023	-3.84794	-0.76913	0.44705	0.694612	-6.28815	-0.760343
ENSG00000163220.11	2.5927	-0.614666	1.84116	0.0758916	0.264677	-4.96549	1.77504
ENSG00000143546.10	1.66968	-1.74745	0.911114	0.370084	0.631868	-6.13836	0.896317
ENSG00000197956.10	0.966214	5.85938	1.93209	0.0633794	0.239144	-4.71473	1.85652
ENSG00000196420.8	1.75994	-2.55748	0.908677	0.369869	0.631777	-6.03651	0.896719
ENSG00000196154.12	0.430063	0.105652	0.255264	0.800016	0.912378	-6.4338	0.253327
ENSG00000188643.11	-0.0808153	4.01725	-0.154999	0.877974	0.948648	-6.45235	-0.153538
ENSG00000189334.9	1.89033	-2.00055	1.28466	0.207796	0.462349	-5.66836	1.25965
ENSG00000189171.15	0.352711	3.23469	0.540623	0.592746	0.793458	-6.32307	0.534861
ENSG00000160678.12	-0.731682	5.62111	-1.10289	0.27876	0.54268	-5.88908	-1.08311
ENSG00000272030.1	-1.82693	-2.11424	-1.51259	0.139487	0.3719	-5.38759	-1.4777
ENSG00000160679.13	-0.96455	5.82602	-4.05032	0.000269358	0.00727354	0.144132	-3.64312
ENSG00000143553.11	0.236573	4.36459	0.640168	0.526226	0.752073	-6.42598	0.633777
ENSG00000143621.17	0.536548	6.20025	1.84185	0.0743296	0.26196	-4.90648	1.78458
ENSG00000169418.10	-0.0635308	0.135163	-0.0722274	0.942916	0.976566	-6.44	-0.0716055
ENSG00000143624.14	-0.958624	6.313	-2.31659	0.0269705	0.143539	-4.03221	-2.21194
ENSG00000143554.14	-0.937058	2.58707	-1.79522	0.0835392	0.279858	-4.88586	-1.73051
ENSG00000143614.10	-1.534	5.79801	-3.6243	0.000910855	0.0170013	-1.06684	-3.31671
ENSG00000223599.1	1.79239	-2.29701	1.64245	0.10944	0.32475	-5.15248	1.60072
ENSG00000198837.10	-2.08483	6.14305	-4.83605	3.72709e-05	0.00170916	1.95511	-4.12378
ENSG00000160741.17	-3.17779	3.79097	-5.97323	1.14838e-06	0.000115609	4.95443	-4.86434
ENSG00000282386.1	0.484231	-1.1932	0.536185	0.595224	0.79492	-6.42664	0.531281
ENSG00000273026.1	-0.35311	-1.17552	-0.28654	0.77618	0.900642	-6.45296	-0.2843
ENSG00000143578.16	-0.321327	0.641359	-0.507052	0.615422	0.80826	-6.39032	-0.502348
ENSG00000143543.15	0.922585	3.50523	1.83755	0.0746194	0.262518	-5.00869	1.7828
ENSG00000285641.1	-2.50162	-0.535379	-2.0631	0.0465753	0.199375	-4.45651	-1.99014
ENSG00000272654.1	-0.357455	0.395953	-0.644433	0.523491	0.74988	-6.41242	-0.637974
ENSG00000143545.10	-0.546897	-0.11594	-0.495655	0.623337	0.813544	-6.23046	-0.491126
ENSG00000177954.14	0.39153	7.07259	0.60398	0.549839	0.767841	-6.3625	0.598001
ENSG00000231416.1	3.73699	-3.82901	2.83474	0.00761092	0.0664923	-3.02568	2.66886
ENSG00000143549.21	-0.0336725	7.69477	-0.128542	0.898455	0.958571	-6.62627	-0.127614
ENSG00000143612.21	-0.207935	7.39325	-0.559714	0.579345	0.785984	-6.37863	-0.554342
ENSG00000143569.19	-1.96268	6.413	-6.11781	5.37391e-07	6.49198e-05	6.13806	-5.01246
ENSG00000143575.15	-0.172698	6.18133	-0.420683	0.676558	0.845597	-6.48676	-0.417165
ENSG00000143515.20	-0.345143	5.29599	-0.66277	0.511818	0.741866	-6.35832	-0.65601
ENSG00000238365.3	-0.541788	-3.74823	-0.206975	0.837227	0.930561	-6.6201	-0.205442
ENSG00000160712.13	0.959666	2.68882	1.90283	0.0675196	0.248008	-4.79865	1.8282
ENSG00000169291.10	0.379196	2.32255	0.518505	0.608216	0.803623	-6.38121	0.512622
ENSG00000160714.10	-0.0833712	6.22929	-0.333477	0.740929	0.882478	-6.44788	-0.330623
ENSG00000229780.1	-1.12553	-3.60144	-0.422929	0.674946	0.844679	-6.48737	-0.41937
ENSG00000286391.2	-1.58675	-0.962254	-1.3732	0.178529	0.425017	-5.61109	-1.3453
ENSG00000160716.6	-0.489534	6.38976	-0.895241	0.377417	0.638275	-6.10549	-0.882665
ENSG00000233875.1	2.34367	-3.50272	1.35123	0.185279	0.433573	-5.79002	1.32467
ENSG00000160710.18	-0.147041	8.26584	-0.418725	0.677972	0.846268	-6.54633	-0.415232
ENSG00000143603.19	-0.282176	4.83128	-0.284034	0.778443	0.901656	-6.46034	-0.281348
ENSG00000163344.6	-0.821855	4.81077	-1.55926	0.127932	0.35533	-5.37645	-1.52231
ENSG00000163346.17	0.813337	6.20934	1.12293	0.271076	0.534847	-5.83622	1.10059
ENSG00000163348.4	-0.92491	5.03929	-2.59424	0.0144526	0.0975501	-3.44672	-2.44581
ENSG00000271380.1	1.06657	-0.111716	1.2467	0.221576	0.47904	-5.68821	1.22235
ENSG00000160691.19	-0.460284	4.12496	-1.02048	0.314866	0.581269	-6.00224	-1.00506
ENSG00000173207.13	-0.361391	1.90423	-0.529468	0.599819	0.797741	-6.46368	-0.524661
ENSG00000160688.19	-0.417072	4.39121	-1.11237	0.273565	0.537799	-5.97241	-1.09489
ENSG00000160685.14	0.178303	3.72795	0.295518	0.769351	0.897075	-6.51561	0.293223
ENSG00000232093.1	-0.372775	-1.35416	-0.330064	0.743316	0.883357	-6.51775	-0.327465
ENSG00000143537.14	-0.641663	4.98389	-1.21874	0.23166	0.490932	-5.77236	-1.19609
ENSG00000243364.8	2.07321	-1.77652	1.22769	0.22779	0.486475	-5.83772	1.20607
ENSG00000143590.14	-0.527148	3.40231	-0.851637	0.400581	0.657601	-6.08178	-0.840584
ENSG00000169242.12	-1.18944	2.8752	-1.09445	0.281232	0.545675	-5.95868	-1.07756
ENSG00000169241.19	-0.0714765	2.24738	-0.131339	0.896327	0.957674	-6.46343	-0.130302
ENSG00000179085.8	0.640563	2.94016	0.848449	0.402489	0.658969	-6.09681	0.837184
ENSG00000163462.19	-1.95237	4.287	-3.14605	0.00356346	0.0413266	-2.22015	-2.91442
ENSG00000231064.8	-2.34784	1.87829	-2.44181	0.0210292	0.123522	-3.74412	-2.30746
ENSG00000169231.13	-1.9223	3.27588	-2.29232	0.028962	0.150279	-4.02794	-2.184
ENSG00000173171.15	0.0364326	2.54955	0.105875	0.916296	0.966181	-6.58255	0.105101
ENSG00000236263.1	-2.14697	-0.847035	-1.74543	0.0898882	0.292564	-4.88993	-1.69599
ENSG00000160766.15	-2.06051	3.31977	-3.70662	0.000766419	0.0151507	-0.85985	-3.36465
ENSG00000177628.16	-1.06116	4.97276	-3.14843	0.00334636	0.0396117	-2.22813	-2.93399
ENSG00000160767.22	-3.13985	4.17477	-5.78869	2.5651e-06	0.00021128	4.38393	-4.70289
ENSG00000116521.11	-0.698278	4.89774	-1.93627	0.0612114	0.234421	-4.73953	-1.87196
ENSG00000176444.19	-0.853475	4.22508	-1.7799	0.0844381	0.281397	-4.98702	-1.7255
ENSG00000143630.10	-2.04815	3.21852	-3.39694	0.00197761	0.0286497	-1.61248	-3.09357
ENSG00000143627.19	-2.2388	-0.474937	-2.04869	0.0486719	0.204043	-4.47075	-1.97145
ENSG00000160752.15	-0.260427	6.52443	-0.73919	0.464714	0.707548	-6.36112	-0.731107
ENSG00000225855.7	-1.51185	0.0537262	-1.67714	0.102413	0.313925	-5.25635	-1.63326
ENSG00000160753.17	-0.948483	6.42552	-1.73008	0.0933519	0.298432	-5.05762	-1.67798
ENSG00000116539.14	0.0582445	7.87068	0.124203	0.901976	0.96055	-6.48786	0.123166
ENSG00000227773.1	-2.36598	-4.02618	-1.70449	0.0972134	0.304817	-5.17743	-1.65852
ENSG00000235919.5	-1.37981	0.793919	-2.89667	0.00650265	0.0604209	-2.82418	-2.7213
ENSG00000225082.2	0.240848	-3.98584	0.089543	0.929166	0.970789	-6.64261	0.0888938
ENSG00000125459.17	-0.606262	3.30085	-1.36512	0.182267	0.4297	-5.54353	-1.33381
ENSG00000163374.20	-0.779079	5.497	-2.71485	0.0109113	0.0826241	-3.2005	-2.54553
ENSG00000132676.16	-0.200574	5.53109	-0.730569	0.469935	0.711617	-6.3332	-0.722586
ENSG00000203761.5	-2.78251	1.22737	-2.91404	0.00651012	0.0604209	-2.73516	-2.72092
ENSG00000116580.20	0.342738	5.64472	0.956852	0.345238	0.609005	-6.11578	0.943866
ENSG00000132718.9	-0.360371	9.79493	-0.967708	0.339976	0.604394	-6.08507	-0.954213
ENSG00000283442.1	0.799217	-4.93076	0.340717	0.735351	0.879556	-6.59214	0.338016
ENSG00000143622.11	-0.0549369	3.6295	-0.144337	0.886273	0.952258	-6.48254	-0.143022
ENSG00000132680.11	-0.656423	4.92946	-1.88108	0.0686726	0.250418	-4.8484	-1.82057
ENSG00000207475.1	-0.731389	-4.10522	-0.539032	0.593375	0.793857	-6.44373	-0.533952
ENSG00000116584.22	-0.418191	7.22304	-0.970355	0.339029	0.603565	-6.04118	-0.956086
ENSG00000277817.1	0.336671	-5.16627	0.168512	0.86715	0.942945	-6.63882	0.16728
ENSG00000163479.14	-0.209533	5.70022	-0.610236	0.545642	0.765582	-6.4482	-0.604303
ENSG00000160803.8	-1.09211	6.21746	-2.88851	0.00659444	0.0608384	-2.85782	-2.71666
ENSG00000116586.12	-0.000537741	4.50017	-0.00129446	0.998975	0.999841	-6.5057	-0.00128479
ENSG00000160789.24	-0.69563	4.42332	-0.878887	0.385588	0.645592	-6.15478	-0.867647
ENSG00000196189.14	-1.71521	4.69725	-2.65155	0.0122156	0.0881605	-3.34595	-2.50586
ENSG00000160785.14	-1.44752	6.18224	-5.04062	1.44398e-05	0.000805552	2.97227	-4.33706
ENSG00000160783.19	-0.625369	2.91562	-0.977156	0.335256	0.600755	-6.08667	-0.963581
ENSG00000160781.17	-2.53196	7.12709	-1.75897	0.0873845	0.28752	-5.06923	-1.70936
ENSG00000198952.8	-0.604987	6.55019	-1.70674	0.0986516	0.307773	-5.07481	-1.65143
ENSG00000163472.19	-0.730164	1.38807	-0.970307	0.338565	0.603203	-6.09791	-0.957005
ENSG00000198715.13	-0.56037	3.49341	-1.29632	0.203611	0.45701	-5.68266	-1.27133
ENSG00000163468.15	0.455284	7.31055	1.51982	0.137558	0.368646	-5.4756	1.48495
ENSG00000125462.19	-0.262666	7.76425	-0.621486	0.539442	0.761997	-6.26238	-0.613657
ENSG00000207933.3	3.75654	-3.22734	3.25739	0.00267676	0.0343208	-1.98533	3.00261
ENSG00000116604.19	-2.878	6.92902	-4.38732	0.000100591	0.00349977	0.926227	-3.88916
ENSG00000206651.1	0.665209	-4.3827	0.473976	0.63864	0.823094	-6.48859	0.469601
ENSG00000183856.11	-1.41989	0.759504	-1.13004	0.267546	0.530929	-5.87462	-1.10873
ENSG00000163382.13	-0.438178	6.14506	-1.31812	0.197167	0.44919	-5.63183	-1.28966
ENSG00000160818.17	-0.929418	4.68666	-1.81561	0.0792111	0.270852	-4.8952	-1.75528
ENSG00000272971.1	-0.0565545	-0.0437902	-0.064437	0.948998	0.979354	-6.49607	-0.0639646
ENSG00000132702.13	-1.30905	4.56354	-0.793135	0.433039	0.683152	-6.26245	-0.784001
ENSG00000132692.19	-0.714663	6.88301	-1.42688	0.163806	0.406569	-5.49161	-1.39239
ENSG00000132688.11	0.128553	4.59787	0.211378	0.834062	0.929067	-6.46907	0.209495
ENSG00000143320.9	-1.27672	1.70999	-1.20739	0.235931	0.496162	-5.681	-1.18522
ENSG00000223356.1	-2.20969	-1.60654	-1.06933	0.292545	0.558114	-5.94093	-1.05256
ENSG00000143319.17	-1.68373	3.7932	-4.18761	0.000236632	0.00662234	0.304382	-3.67631
ENSG00000143303.12	-0.97569	3.58849	-2.22847	0.032558	0.16083	-4.19204	-2.13749
ENSG00000143314.12	-0.251909	5.04911	-0.59244	0.557359	0.772236	-6.45439	-0.586768
ENSG00000143321.19	-0.304622	6.55848	-0.90469	0.372102	0.633324	-6.1126	-0.892543
ENSG00000143294.15	-1.49446	5.23081	-5.09076	1.5606e-05	0.000852643	2.62624	-4.31996
ENSG00000187800.14	-1.34063	1.38669	-1.54448	0.131723	0.360007	-5.37469	-1.50734
ENSG00000132694.19	-0.993685	7.00464	-2.0216	0.0509598	0.209951	-4.62784	-1.95182
ENSG00000211581.1	-2.99608	-4.60981	-1.37859	0.176757	0.422696	-5.68189	-1.35081
ENSG00000237842.2	1.33918	0.534665	1.69969	0.0980495	0.306422	-5.29793	1.65438
ENSG00000117036.12	0.178335	4.36649	0.400706	0.691536	0.854449	-6.41237	0.396772
ENSG00000231700.3	-3.07906	-2.65848	-2.17795	0.0368017	0.172679	-4.29657	-2.08796
ENSG00000183853.18	-0.445039	2.24341	-0.829487	0.412443	0.666955	-6.25227	-0.819602
ENSG00000227295.2	0.644786	-0.621287	0.608626	0.546697	0.766271	-6.50333	0.602717
ENSG00000163563.8	0.694822	0.352378	1.02134	0.31614	0.582286	-6.04848	1.00242
ENSG00000163565.20	-0.590042	3.22966	-0.933954	0.357761	0.621417	-6.07007	-0.91964
ENSG00000162706.13	-0.942547	8.90777	-1.54916	0.130545	0.358151	-5.37303	-1.51196
ENSG00000225670.4	0.15165	0.0935942	0.0954625	0.924491	0.969021	-6.63437	0.0947779
ENSG00000213088.12	-2.79833	2.5078	-3.24372	0.00279029	0.0353703	-1.91863	-2.98994
ENSG00000158716.9	1.30367	2.59481	2.15673	0.0382643	0.176794	-4.33044	2.07201
ENSG00000272668.2	-0.777322	2.16236	-1.20768	0.237695	0.49836	-5.64435	-1.18077
ENSG00000158710.15	-0.236057	3.96798	-0.431709	0.66884	0.841652	-6.38699	-0.42774
ENSG00000177807.10	-1.17103	6.72062	-0.970366	0.339552	0.604022	-6.01237	-0.95505
ENSG00000143315.8	-0.250127	3.4327	-0.51868	0.607678	0.80328	-6.37753	-0.513391
ENSG00000162728.5	-0.311654	7.6441	-0.833667	0.410819	0.665747	-6.14198	-0.822452
ENSG00000162729.14	-0.491727	7.5575	-1.01498	0.318523	0.584842	-5.95316	-0.997497
ENSG00000018625.15	-0.000191047	9.07165	-0.000157543	0.999875	0.999991	-6.46396	-0.000156179
ENSG00000143318.13	0.564351	4.59364	1.26962	0.213929	0.469604	-5.66803	1.24283
ENSG00000227741.1	-0.399348	-1.25833	-0.316036	0.753854	0.888634	-6.52365	-0.313562
ENSG00000162734.13	-1.34936	9.3334	-3.29714	0.0023364	0.0319126	-1.89158	-3.04376
ENSG00000132716.19	-0.559257	5.68777	-1.95259	0.0602108	0.232019	-4.67377	-1.87925
ENSG00000224261.2	-2.19279	-1.93873	-2.1238	0.0408186	0.184465	-4.455	-2.04537
ENSG00000162735.19	0.0791021	6.09959	0.334389	0.740083	0.882121	-6.54223	0.331743
ENSG00000122218.17	-0.174334	7.86168	-0.562983	0.578046	0.784669	-6.30731	-0.556241
ENSG00000235082.2	0.868091	-2.6607	0.495297	0.623482	0.813607	-6.5238	0.490922
ENSG00000202078.1	0.155364	-3.63418	0.0765939	0.93941	0.974918	-6.54775	0.0760116
ENSG00000162736.17	-1.3993	5.38976	-3.38197	0.00178366	0.0266621	-1.6741	-3.12407
ENSG00000171786.6	-2.59202	-0.11311	-3.18082	0.00322471	0.0387602	-2.0343	-2.94546
ENSG00000162738.7	-1.18096	2.74737	-1.24613	0.22117	0.47854	-5.77276	-1.22342
ENSG00000066294.15	1.24016	1.36911	1.41608	0.166675	0.410366	-5.60364	1.38297
ENSG00000122223.13	0.0960609	-0.324937	0.0942466	0.925561	0.969312	-6.42575	0.0934309
ENSG00000213080.3	0.225065	0.996869	0.347765	0.730126	0.876211	-6.46497	0.344958
ENSG00000158769.18	0.128985	1.76028	0.178442	0.859497	0.939515	-6.47565	0.177014
ENSG00000215845.11	0.28532	3.39057	0.423129	0.675186	0.844857	-6.34353	0.419041
ENSG00000158773.14	0.400046	5.58363	1.28115	0.208742	0.463481	-5.7318	1.25703
ENSG00000289121.1	1.81236	-1.24928	1.64845	0.108398	0.323148	-5.24773	1.60544
ENSG00000186517.14	-0.218829	0.444441	-0.299829	0.766515	0.895527	-6.53084	-0.296936
ENSG00000162755.14	0.668673	4.27808	1.31904	0.19716	0.44919	-5.59966	1.28969
ENSG00000143256.5	-0.642431	4.99783	-1.09334	0.281738	0.546073	-5.99044	-1.07642
ENSG00000158793.14	-0.296547	4.67828	-0.871103	0.390517	0.649849	-6.09074	-0.85868
ENSG00000158796.17	-0.239075	4.41771	-0.755025	0.455278	0.700621	-6.28417	-0.746644
ENSG00000143222.12	0.0148468	5.97467	0.0428421	0.966074	0.986906	-6.60526	0.0425332
ENSG00000224985.1	1.53885	-2.47915	0.947116	0.350065	0.613834	-6.21805	0.934464
ENSG00000143258.17	-2.35818	4.24921	-5.6911	2.20547e-06	0.000191692	4.34149	-4.73362
ENSG00000143224.18	-0.640219	3.89615	-1.32298	0.195806	0.447814	-5.5925	-1.29359
ENSG00000158850.15	-0.464123	4.55948	-1.13384	0.264558	0.527636	-5.98976	-1.11568
ENSG00000158859.10	-1.18567	4.21254	-0.690165	0.494635	0.730051	-6.40794	-0.682955
ENSG00000158864.13	-0.292904	7.02511	-1.02522	0.313295	0.579696	-5.96487	-1.00833
ENSG00000158869.11	-0.262106	1.15087	-0.286372	0.776387	0.900685	-6.41503	-0.28403
ENSG00000158882.15	-0.199933	5.58412	-0.578202	0.566912	0.777672	-6.37387	-0.572606
ENSG00000248485.2	-0.0658626	5.50704	-0.107173	0.915327	0.966112	-6.48372	-0.106322
ENSG00000158887.19	-1.52988	0.433623	-1.94027	0.0611153	0.234218	-4.67734	-1.87266
ENSG00000143252.16	-0.62098	5.13398	-1.50027	0.14252	0.376652	-5.49436	-1.46647
ENSG00000289106.1	0.184448	2.49313	0.232394	0.81766	0.920958	-6.54626	0.230556
ENSG00000188931.4	1.75025	-1.19653	1.40185	0.170373	0.414914	-5.58237	1.37101
ENSG00000288670.1	-0.581964	4.31113	-1.6599	0.106982	0.320899	-5.1637	-1.61191
ENSG00000283696.1	-0.790722	-1.51988	-0.622058	0.537932	0.760901	-6.38618	-0.615944
ENSG00000173110.8	0.848783	-0.67795	0.645971	0.523844	0.750098	-6.06732	0.637431
ENSG00000203747.12	-0.00764942	2.0803	-0.00748057	0.994083	0.998168	-6.55938	-0.00741618
ENSG00000225217.1	1.09982	-0.701275	0.760951	0.453135	0.698752	-6.0258	0.750199
ENSG00000162746.14	0.819386	1.70999	1.29773	0.203803	0.457201	-5.6503	1.27079
ENSG00000081721.12	0.517412	3.61588	1.61848	0.115785	0.335565	-5.21366	1.57271
ENSG00000118217.7	0.58302	5.98795	1.32863	0.193858	0.445277	-5.6181	1.29925
ENSG00000229808.1	3.03628	-2.48625	1.836	0.0748534	0.262925	-5.02512	1.78136
ENSG00000162745.11	0.0453179	2.1269	0.0338514	0.973198	0.98935	-6.52993	0.0335975
ENSG00000198929.13	-2.48876	5.33512	-6.07539	1.30066e-06	0.0001274	5.06879	-4.83965
ENSG00000266144.1	0.967695	-4.34184	1.00445	0.322422	0.58852	-6.04474	0.989493
ENSG00000207729.3	-1.53005	-4.88007	-0.666704	0.509326	0.740625	-6.42333	-0.659887
ENSG00000239887.6	-2.04747	0.901279	-2.62167	0.0137722	0.0945316	-3.34293	-2.46315
ENSG00000198574.6	-3.84648	0.102733	-1.73069	0.0923043	0.296594	-5.13982	-1.68337
ENSG00000152332.16	1.32641	7.2888	1.89018	0.0670327	0.247055	-4.88345	1.83145
ENSG00000117143.14	-0.228931	5.26085	-0.40349	0.689326	0.853787	-6.41171	-0.39977
ENSG00000272574.1	-2.78141	-3.30625	-1.09806	0.280888	0.545252	-5.89036	-1.07833
ENSG00000162733.19	1.18989	4.23018	1.50159	0.144083	0.378895	-5.41201	1.46075
ENSG00000132196.16	-0.653387	2.78524	-1.46342	0.152795	0.391797	-5.48285	-1.42973
ENSG00000117152.14	0.589505	9.78232	1.71631	0.0965812	0.30399	-5.05878	1.66166
ENSG00000143248.13	0.131387	7.51669	0.275723	0.784671	0.904366	-6.44164	0.273237
ENSG00000185630.19	-0.449952	6.98802	-0.806856	0.425817	0.67745	-6.17668	-0.796371
ENSG00000207082.1	0.766951	-3.69113	0.710573	0.482196	0.721025	-6.32289	0.702776
ENSG00000269887.1	3.02922	-2.24709	2.30704	0.0270798	0.143922	-4.12035	2.21037
ENSG00000143171.13	0.838702	2.58205	1.00682	0.321865	0.58802	-6.01706	0.990632
ENSG00000143198.13	-0.207886	7.02867	-0.44273	0.660734	0.837081	-6.44645	-0.4389
ENSG00000143149.13	0.331229	5.35631	0.671119	0.50761	0.739117	-6.241	0.662564
ENSG00000143183.18	0.956819	5.54191	2.25179	0.0318689	0.158688	-4.13338	2.14605
ENSG00000224358.1	1.80601	-1.08889	1.58758	0.122257	0.345777	-5.32929	1.54537
ENSG00000143179.16	-0.261763	4.98527	-0.752111	0.457239	0.702016	-6.24862	-0.743402
ENSG00000188859.7	-2.51108	4.05228	-4.04742	0.000274829	0.00737797	0.0501961	-3.63794
ENSG00000230898.1	1.6561	-3.38132	0.991508	0.328234	0.593354	-6.11553	0.977677
ENSG00000215952.1	-1.40577	-4.39201	-0.740335	0.464028	0.707086	-6.35689	-0.73223
ENSG00000229588.3	0.323664	0.812189	0.464875	0.644902	0.827076	-6.4658	0.460856
ENSG00000215835.2	-0.955451	-0.19941	-1.30757	0.199534	0.452249	-5.70269	-1.28288
ENSG00000143157.12	0.340704	6.45196	0.951249	0.348627	0.612328	-6.04976	0.937256
ENSG00000152382.6	0.976983	4.60386	3.82173	0.000530336	0.011734	-0.523252	3.46495
ENSG00000225171.2	1.68966	-3.26955	0.778782	0.441403	0.68998	-6.18178	0.769826
ENSG00000143195.13	0.742803	6.00379	1.44374	0.157839	0.398995	-5.53392	1.41238
ENSG00000143194.13	0.0338289	2.25997	0.0635673	0.949757	0.979677	-6.41019	0.0630115
ENSG00000198842.10	-0.203505	0.799493	-0.205405	0.838499	0.931261	-6.52052	-0.203813
ENSG00000143190.23	0.40203	5.00086	0.873185	0.389614	0.649108	-6.11517	0.860318
ENSG00000272033.1	2.39299	-2.31915	2.14811	0.0386966	0.178267	-4.24161	2.0674
ENSG00000198821.11	-0.659889	0.32397	-0.854485	0.399623	0.656807	-5.99749	-0.842294
ENSG00000143162.9	-0.0469105	5.1381	-0.101409	0.91981	0.967361	-6.60836	-0.100673
ENSG00000198771.11	-0.0857793	3.65567	-0.163423	0.871278	0.945108	-6.4916	-0.162035
ENSG00000197965.12	0.800203	4.87215	3.44136	0.0018995	0.0277799	-1.5384	3.10551
ENSG00000143158.11	1.07675	6.51544	2.94156	0.00614126	0.0584914	-2.70434	2.74014
ENSG00000143164.16	0.312756	7.63772	0.974269	0.33752	0.602299	-6.01285	0.959077
ENSG00000221545.1	1.29327	-4.92368	0.755172	0.455192	0.700572	-6.34872	0.746788
ENSG00000224837.1	0.638301	0.803598	0.730023	0.470232	0.711775	-6.24828	0.722101
ENSG00000143147.15	-0.177329	4.18407	-0.450085	0.656077	0.834211	-6.37617	-0.445336
ENSG00000143155.13	1.53247	5.87142	3.35504	0.00192271	0.0280224	-1.73442	3.10192
ENSG00000213064.10	0.279186	4.02957	0.293703	0.770782	0.897877	-6.52455	0.291352
ENSG00000235736.1	-1.07193	-2.00351	-0.795426	0.431912	0.682303	-6.22564	-0.785924
ENSG00000143153.14	0.626528	9.9976	2.17895	0.0365037	0.171839	-4.30498	2.09127
ENSG00000143156.14	0.379935	3.96308	0.83257	0.411108	0.665838	-6.17617	0.821946
ENSG00000117475.14	1.2288	4.58666	3.27427	0.00272455	0.0347684	-1.94712	2.99722
ENSG00000117477.13	1.17719	3.77116	3.81069	0.000549919	0.0120544	-0.572456	3.45518
ENSG00000117479.15	0.345022	3.42425	0.630479	0.533163	0.757208	-6.30863	0.623186
ENSG00000234604.2	-0.271067	-4.06598	-0.144305	0.886153	0.952187	-6.50963	-0.143173
ENSG00000213062.5	-1.12659	3.58629	-2.09488	0.0439311	0.192753	-4.4842	-2.01475
ENSG00000000460.17	-0.163808	1.79403	-0.312287	0.756696	0.889747	-6.61269	-0.309822
ENSG00000188404.10	0.776002	-0.0736967	0.683206	0.49993	0.734228	-6.34212	0.6746
ENSG00000171806.12	1.48797	1.88985	2.20064	0.0349318	0.167496	-4.29006	2.10915
ENSG00000000457.14	-0.00868415	3.99743	-0.0308148	0.975624	0.990542	-6.49638	-0.0305558
ENSG00000075945.13	0.4445	7.8777	1.3257	0.193991	0.445396	-5.65366	1.29886
ENSG00000243051.3	-1.35057	-2.87618	-0.741283	0.46346	0.706728	-6.34724	-0.733161
ENSG00000232959.1	0.203301	-4.05789	0.0814937	0.935513	0.973383	-6.59599	0.0809103
ENSG00000120370.14	0.187506	2.87705	0.661551	0.512595	0.74235	-6.37473	0.654802
ENSG00000116132.12	0.739372	3.70239	1.20164	0.238881	0.499319	-5.80068	1.17779
ENSG00000271811.1	0.779971	-1.07018	0.479281	0.634938	0.820219	-6.40442	0.474788
ENSG00000076258.10	-1.61679	-0.0443949	-1.33797	0.190223	0.440655	-5.67217	-1.30992
ENSG00000285665.1	-1.65325	-1.36132	-1.46715	0.151252	0.389297	-5.57973	-1.43512
ENSG00000117523.18	-0.785746	7.17655	-2.08414	0.0445021	0.194246	-4.5668	-2.00933
ENSG00000233328.3	-0.0466259	0.266216	-0.0355278	0.971867	0.98918	-6.41609	-0.0352665
ENSG00000117533.15	1.25556	5.53434	2.15776	0.0379779	0.17597	-4.37299	2.07509
ENSG00000010165.20	-0.377389	4.97946	-1.04786	0.301985	0.568591	-6.0731	-1.03219
ENSG00000197959.15	0.715607	7.76228	1.0782	0.288337	0.552998	-6.02731	1.06178
ENSG00000233540.1	-0.455361	-3.01983	-0.32365	0.748218	0.885629	-6.4623	-0.320989
ENSG00000283152.1	0.127216	-3.66335	0.0990484	0.921664	0.968099	-6.5877	0.0983376
ENSG00000206684.1	0.404148	-5.04968	0.192412	0.848536	0.934532	-6.60931	0.190987
ENSG00000135845.10	0.153276	3.78724	0.443227	0.660335	0.836941	-6.45569	0.439451
ENSG00000094975.14	0.942173	4.9364	1.79906	0.0818681	0.27601	-4.95822	1.73995
ENSG00000120337.10	1.56935	-0.156168	2.20852	0.0354994	0.16886	-4.21888	2.10262
ENSG00000230849.2	-2.35777	-0.752916	-1.84349	0.0757855	0.264477	-4.87829	-1.77568
ENSG00000226375.1	-0.98969	-2.31283	-0.911809	0.368258	0.630497	-6.16293	-0.899741
ENSG00000117586.11	-0.24919	1.33933	-0.479922	0.634317	0.819748	-6.47382	-0.47566
ENSG00000231615.2	2.60351	-2.26313	2.08727	0.0442009	0.193585	-4.41061	2.01218
ENSG00000203739.5	0.0569479	1.93422	0.153574	0.878826	0.948745	-6.66083	0.152457
ENSG00000117592.9	0.460055	6.35064	1.2745	0.213533	0.469072	-5.64885	1.24391
ENSG00000076321.11	0.426333	4.04982	1.01678	0.317108	0.583228	-5.99777	1.00042
ENSG00000225591.2	1.28071	-4.30841	0.643105	0.524342	0.750527	-6.44957	0.636667
ENSG00000200674.1	0.280281	-3.13894	0.130529	0.896899	0.957959	-6.62361	0.129579
ENSG00000120334.16	0.638279	1.67278	1.42954	0.161704	0.404069	-5.67721	1.39936
ENSG00000117593.12	0.537382	3.389	1.50003	0.142643	0.376865	-5.48006	1.46602
ENSG00000234741.9	-0.0209998	4.95005	-0.0398226	0.968489	0.987913	-6.49723	-0.039504
ENSG00000270084.2	-0.987101	-0.711385	-1.1473	0.259031	0.522051	-5.99041	-1.12868
ENSG00000185278.16	1.27684	4.55804	2.24641	0.0316596	0.158152	-4.1935	2.14868
ENSG00000135870.12	1.5402	4.99702	2.73603	0.00981858	0.0776663	-3.19709	2.58215
ENSG00000236535.1	0.454415	-3.57508	0.501427	0.619546	0.810835	-6.36581	0.496494
ENSG00000152061.24	0.407975	6.95679	0.82155	0.416927	0.670866	-6.27653	0.811764
ENSG00000203737.5	0.704045	1.09155	0.847441	0.402533	0.658969	-6.25136	0.837107
ENSG00000237249.1	1.37898	-3.71133	1.14865	0.258829	0.521837	-5.89332	1.12916
ENSG00000223525.1	4.16962	-3.24676	3.43437	0.00154422	0.0242098	-1.51748	3.16624
ENSG00000289425.1	2.21176	-3.66081	1.85065	0.0726668	0.258618	-4.96886	1.79492
ENSG00000287697.1	-0.222953	-0.777658	-0.291805	0.772161	0.898566	-6.56757	-0.289549
ENSG00000116161.18	0.635543	7.154	1.83786	0.0748097	0.262925	-4.92433	1.78163
ENSG00000120333.4	0.727834	4.91968	1.89326	0.0672848	0.247607	-4.81166	1.82977
ENSG00000235750.10	0.235525	1.55721	0.458918	0.649877	0.830535	-6.33529	0.453933
ENSG00000116147.17	0.0807537	7.89124	0.129743	0.897533	0.958131	-6.5301	0.128779
ENSG00000227740.2	1.82214	-0.949682	1.43987	0.158777	0.399753	-5.66821	1.4092
ENSG00000143207.21	0.676531	5.25233	1.93461	0.0637694	0.239991	-4.68785	1.85379
ENSG00000252906.1	0.363372	-3.72306	0.288653	0.774547	0.8999	-6.57796	0.286432
ENSG00000236021.3	0.0927433	-0.0413462	0.142839	0.887235	0.952883	-6.6214	0.141804
ENSG00000116183.11	1.18537	1.64515	2.11806	0.0416476	0.186881	-4.45235	2.03702
ENSG00000152092.16	-0.464452	7.79854	-0.853016	0.399442	0.656789	-6.27069	-0.842617
ENSG00000202609.4	2.23628	-5.6514	1.73668	0.0912267	0.29484	-5.21347	1.68896
ENSG00000198797.7	0.616316	6.50301	1.04007	0.305575	0.571934	-6.00923	1.02455
ENSG00000227579.6	1.57158	-0.0188244	1.96853	0.0576942	0.225774	-4.68446	1.89801
ENSG00000120341.19	-0.547839	1.10027	-0.832571	0.410905	0.665747	-6.26302	-0.822302
ENSG00000242193.11	-0.737655	2.52228	-1.71069	0.0971935	0.304799	-5.08895	-1.65861
ENSG00000224687.2	-2.01209	0.314997	-2.37735	0.0230297	0.130414	-3.93993	-2.27294
ENSG00000075391.18	0.384477	6.70739	0.902443	0.373013	0.634048	-6.20343	0.890844
ENSG00000213058.3	-0.0434959	-3.74358	-0.0272774	0.978393	0.991541	-6.62224	-0.0270835
ENSG00000213057.5	-0.306105	0.0383305	-0.320712	0.750333	0.88693	-6.61713	-0.3182
ENSG00000116191.19	1.24531	3.84749	2.3472	0.0247486	0.13614	-4.03206	2.24531
ENSG00000116194.13	1.16759	1.01687	1.22736	0.229654	0.488751	-5.78095	1.20125
ENSG00000116199.12	0.308921	7.05968	0.961228	0.343699	0.607669	-6.04412	0.946883
ENSG00000186283.14	0.208354	3.88197	0.655985	0.516644	0.745143	-6.26095	0.648527
ENSG00000143322.21	0.18058	5.83254	0.533039	0.597371	0.795653	-6.45176	0.528185
ENSG00000057252.13	0.923491	3.77152	2.75523	0.00998137	0.078299	-3.12656	2.57647
ENSG00000162782.16	0.38856	1.02531	0.657622	0.516011	0.744866	-6.24275	0.649506
ENSG00000143340.7	-0.96894	1.99201	-0.548414	0.58691	0.789675	-6.41802	-0.543319
ENSG00000169905.13	1.21983	5.78209	3.93768	0.000456176	0.0105303	-0.335719	3.50525
ENSG00000272906.1	-0.448865	-1.24244	-0.361991	0.719636	0.870618	-6.57123	-0.358945
ENSG00000143337.19	0.376164	5.43363	0.819137	0.419429	0.672434	-6.13773	0.807412
ENSG00000135837.16	0.995619	6.29133	1.80727	0.0807604	0.273797	-4.92979	1.74629
ENSG00000235145.2	0.260046	-3.16713	0.187141	0.852629	0.936574	-6.58456	0.185765
ENSG00000116260.17	-0.790582	5.70247	-1.89365	0.0682292	0.24945	-4.77	-1.82349
ENSG00000230124.8	0.506538	4.92448	1.7918	0.0837627	0.280268	-4.9337	1.72926
ENSG00000265435.1	-2.99667	-5.12132	-1.81305	0.0791747	0.270828	-4.96102	-1.75549
ENSG00000143324.14	0.766749	6.09787	1.61582	0.116288	0.33626	-5.23166	1.57055
ENSG00000283575.1	-2.7872	-5.07592	-1.55623	0.128669	0.356058	-5.43252	-1.51937
ENSG00000135835.12	-0.366633	3.44676	-0.78725	0.436828	0.686431	-6.21494	-0.777561
ENSG00000243155.1	-3.25346	-0.267928	-3.53809	0.00115814	0.0201215	-1.2011	-3.24899
ENSG00000232586.1	-2.35259	-0.0534729	-3.0544	0.00428978	0.0465823	-2.43269	-2.85603
ENSG00000135823.14	0.71471	5.9123	2.39923	0.0223884	0.12798	-3.87136	2.28371
ENSG00000153029.16	0.318901	2.60406	0.539393	0.593692	0.793932	-6.362	0.533493
ENSG00000162783.11	0.742903	4.97088	1.43085	0.163031	0.405758	-5.46484	1.39495
ENSG00000179452.2	2.9991	-3.74093	1.61183	0.115969	0.336008	-5.42459	1.57192
ENSG00000198216.13	-0.102747	7.52334	-0.178449	0.859398	0.939501	-6.5758	-0.177141
ENSG00000272880.1	-3.01113	-1.95836	-2.05271	0.0491578	0.205288	-4.46848	-1.96722
ENSG00000231684.3	-4.28315	-4.16221	-1.98871	0.0545948	0.218752	-4.59882	-1.92209
ENSG00000135821.19	0.89947	10.0929	1.10831	0.277421	0.541275	-5.83899	1.08613
ENSG00000135828.11	0.177958	3.56057	0.535826	0.596384	0.795077	-6.33864	0.529607
ENSG00000143333.7	0.963286	2.73507	1.07656	0.290595	0.555516	-5.85939	1.05682
ENSG00000135824.13	1.50937	4.05085	1.64704	0.108489	0.323296	-5.27915	1.60502
ENSG00000135838.14	-0.657141	2.95551	-1.0009	0.325434	0.59055	-6.03343	-0.983353
ENSG00000287808.1	-1.89888	-0.0421108	-2.59084	0.0138608	0.0948103	-3.47104	-2.46085
ENSG00000135829.17	0.565537	7.14761	1.77642	0.0859493	0.284643	-4.96486	1.71716
ENSG00000135862.6	0.623777	4.4374	1.35162	0.185293	0.433573	-5.67544	1.32463
ENSG00000157064.11	-1.99952	8.02809	-3.96442	0.000349655	0.0087595	-0.126457	-3.57543
ENSG00000116698.22	-3.09369	6.1071	-9.41652	3.93666e-11	2.85342e-08	15.3393	-6.60644
ENSG00000116701.15	0.277744	0.263274	0.379113	0.707368	0.862773	-6.50629	0.375393
ENSG00000162704.16	1.00725	5.82962	2.09276	0.0436886	0.192014	-4.52416	2.01707
ENSG00000143344.16	0.0824315	6.70751	0.211311	0.834174	0.929067	-6.4462	0.209351
ENSG00000289581.1	0.915734	-2.68759	0.679875	0.501077	0.734661	-6.36058	0.672796
ENSG00000198756.12	-0.671273	6.02727	-1.53895	0.132928	0.36163	-5.39854	-1.50266
ENSG00000198860.14	0.071494	4.69649	0.144856	0.885664	0.951978	-6.60617	0.143793
ENSG00000271387.1	0.996635	-1.39477	1.014	0.317589	0.583867	-6.07145	0.999424
ENSG00000116667.15	-0.0411389	7.33036	-0.0878242	0.930555	0.971029	-6.51012	-0.087147
ENSG00000230470.1	0.943421	-3.4858	0.989381	0.329313	0.594463	-6.09435	0.9755
ENSG00000285847.2	0.182525	2.17304	0.263149	0.79408	0.909522	-6.47691	0.261016
ENSG00000116406.20	1.06384	5.85477	2.30903	0.0278912	0.146609	-4.03693	2.19881
ENSG00000135842.17	0.824088	1.47257	0.697402	0.490236	0.727112	-6.35304	0.689933
ENSG00000121481.11	1.4274	4.17675	2.95563	0.00570486	0.0559802	-2.70645	2.76428
ENSG00000121486.12	1.16615	4.47843	2.28104	0.0287483	0.149589	-4.17858	2.18692
ENSG00000116668.13	2.16995	3.03531	4.78584	3.05117e-05	0.00145181	1.93423	4.16961
ENSG00000116679.16	0.239705	6.29947	0.486383	0.629776	0.817044	-6.42878	0.482042
ENSG00000047410.14	0.99079	6.826	2.74054	0.010143	0.0790822	-3.14295	2.57091
ENSG00000157181.16	0.633127	4.18851	0.947492	0.350541	0.614165	-6.08628	0.93354
ENSG00000229739.4	0.55416	2.32037	0.864924	0.393033	0.651985	-6.20053	0.85413
ENSG00000273198.1	0.548023	-2.10236	0.303993	0.762944	0.893155	-6.59507	0.301617
ENSG00000228238.1	-0.251479	-0.867878	-0.165084	0.869826	0.944444	-6.64161	-0.163879
ENSG00000073756.13	1.26806	3.26032	1.54817	0.132832	0.361505	-5.31146	1.50303
ENSG00000273129.2	0.535452	0.0483094	0.564324	0.577008	0.783993	-6.34271	0.557761
ENSG00000116711.10	0.915007	2.7992	1.84725	0.0751419	0.263409	-4.84011	1.7796
ENSG00000225462.1	-0.992734	-1.23435	-0.966553	0.34039	0.604811	-6.14229	-0.953395
ENSG00000162670.11	0.944738	4.84967	1.57309	0.125551	0.351275	-5.31397	1.53188
ENSG00000237457.6	1.51827	0.569175	2.60901	0.0140791	0.0957903	-3.429	2.45524
ENSG00000228020.2	0.0127163	-1.60163	0.00608942	0.995183	0.998582	-6.37005	0.00603685
ENSG00000271187.1	-0.92836	-4.16463	-0.482543	0.632538	0.818918	-6.46435	-0.478157
ENSG00000233882.2	-0.258185	-3.9127	-0.167526	0.868009	0.943288	-6.50111	-0.166188
ENSG00000236792.1	4.12236	-1.56401	3.01454	0.00477339	0.0498815	-2.63682	2.82194
ENSG00000090104.12	3.00721	1.37488	2.21418	0.0351637	0.167946	-4.23932	2.10647
ENSG00000116741.8	1.05211	4.94729	2.7992	0.00940331	0.0756039	-2.98273	2.59703
ENSG00000234473.1	2.73511	-2.59392	2.07717	0.0456939	0.196911	-4.45095	1.99821
ENSG00000116750.14	0.54067	5.98615	1.29927	0.202334	0.455606	-5.75331	1.27493
ENSG00000238754.1	5.30526	-4.51555	4.47732	8.49745e-05	0.00310029	1.04141	3.92992
ENSG00000116747.13	2.63203	5.08821	3.71133	0.000850782	0.0162998	-0.91472	3.33572
ENSG00000023572.10	1.15762	4.95845	2.56213	0.0148768	0.0992951	-3.57793	2.43536
ENSG00000134371.14	0.893956	4.78416	1.54387	0.131942	0.360438	-5.39511	1.50649
ENSG00000221680.1	-2.80815	-5.29071	-1.54108	0.132279	0.360919	-5.46394	-1.50518
ENSG00000162630.6	0.674843	6.19669	0.733772	0.467968	0.709781	-6.36627	0.725789
ENSG00000286285.1	-1.89701	1.46964	-1.67037	0.103754	0.316009	-5.29146	-1.62692
ENSG00000287364.1	0.16703	3.61112	0.121592	0.903946	0.961659	-6.55041	0.120678
ENSG00000162687.19	0.915513	4.39631	2.0823	0.0449336	0.194962	-4.51282	2.00528
ENSG00000265986.1	-1.08962	-5.00797	-0.635431	0.529359	0.754253	-6.37679	-0.628985
ENSG00000177888.8	1.83543	5.36527	2.25644	0.0305411	0.154866	-4.18934	2.163
ENSG00000134376.17	0.942422	4.12528	1.10808	0.277251	0.541086	-5.90663	1.08651
ENSG00000221879.3	2.58515	-3.71406	1.19986	0.238301	0.498864	-5.88421	1.17924
ENSG00000213047.13	2.16767	3.72661	4.29514	0.00013937	0.00450981	0.574157	3.80928
ENSG00000233040.2	-2.81758	-3.04302	-1.73639	0.0913032	0.294867	-5.15899	-1.68856
ENSG00000203724.11	1.05291	0.363517	1.10237	0.278105	0.541929	-5.87675	1.08459
ENSG00000151414.15	1.8295	4.99528	1.93833	0.0608712	0.233606	-4.77067	1.87443
ENSG00000081237.20	1.68636	2.07093	2.41584	0.0222268	0.127374	-3.88016	2.28647
ENSG00000229989.5	4.40288	0.80252	3.83866	0.000576248	0.0124584	-0.448027	3.44255
ENSG00000207975.1	0.960076	-5.11471	0.549935	0.585852	0.789059	-6.52036	0.544857
ENSG00000207759.1	3.73353	-4.90279	1.90247	0.0653518	0.243174	-4.95633	1.84284
ENSG00000162702.8	0.850239	4.79838	1.21595	0.232225	0.491441	-5.84092	1.19465
ENSG00000118197.14	0.95954	3.35482	2.49374	0.0183808	0.113001	-3.68214	2.35786
ENSG00000260088.1	0.782426	-1.34701	0.524124	0.604096	0.800629	-6.17008	0.518519
ENSG00000118200.15	1.00908	7.70985	1.83493	0.0750909	0.263395	-4.94872	1.77991
ENSG00000231333.2	0.521529	-3.91675	0.267173	0.790902	0.907837	-6.63159	0.26514
ENSG00000116852.15	-2.05802	6.70716	-3.52172	0.00128677	0.0216569	-1.35031	-3.21892
ENSG00000232237.5	-0.164505	-1.65162	-0.108947	0.913889	0.96581	-6.45521	-0.108135
ENSG00000116857.17	-0.439984	6.49791	-1.05874	0.297651	0.563554	-5.9468	-1.04148
ENSG00000081277.13	-2.22326	0.627421	-1.84012	0.0751622	0.263409	-4.84527	-1.77947
ENSG00000118194.21	-2.22373	1.14572	-1.46606	0.152416	0.391378	-5.48777	-1.43105
ENSG00000174307.7	-0.346185	4.98193	-0.558868	0.580343	0.786394	-6.31038	-0.552884
ENSG00000159176.14	0.0687266	8.16425	0.0786791	0.937778	0.974265	-6.49398	0.078063
ENSG00000224536.2	-2.28328	0.141336	-2.27636	0.0296979	0.152416	-4.07426	-2.1741
ENSG00000223396.4	-2.48757	0.480333	-2.53233	0.0159776	0.103627	-3.62131	-2.40943
ENSG00000134369.16	-1.22931	6.509	-2.14648	0.0388892	0.178859	-4.39571	-2.06536
ENSG00000231871.5	-0.98913	-1.76938	-0.835606	0.409174	0.664443	-6.27513	-0.825348
ENSG00000264802.1	-0.569245	-4.88888	-0.289671	0.773903	0.899698	-6.54062	-0.287273
ENSG00000198700.10	-0.534972	6.83318	-1.80612	0.0798265	0.271668	-4.97779	-1.75169
ENSG00000277681.1	0.530809	-4.33732	0.270414	0.788428	0.9069	-6.61049	0.268353
ENSG00000198892.7	-0.510974	6.11144	-1.30012	0.202044	0.45542	-5.80115	-1.27575
ENSG00000223774.5	-1.1568	0.749141	-1.26918	0.212894	0.468324	-5.70513	-1.24565
ENSG00000163431.13	-0.118222	1.89608	-0.0657485	0.947952	0.97871	-6.56777	-0.0652791
ENSG00000134375.11	0.831743	6.05877	2.63657	0.0124077	0.0887983	-3.42305	2.50033
ENSG00000176393.11	-0.933849	3.75559	-2.65039	0.0122457	0.088192	-3.33278	-2.50498
ENSG00000170075.10	1.11295	6.41096	0.847271	0.403584	0.659621	-6.12206	0.835237
ENSG00000143862.8	-0.945842	6.30619	-2.10675	0.0423685	0.189044	-4.48598	-2.02988
ENSG00000077152.11	0.286681	3.29459	0.696715	0.491433	0.727646	-6.18698	0.688031
ENSG00000077157.22	-1.05002	7.08694	-2.81627	0.00796425	0.0681373	-3.02357	-2.65358
ENSG00000232626.3	0.629429	-1.25419	0.485257	0.630854	0.817565	-6.41083	0.480525
ENSG00000236439.4	1.5009	-1.56991	0.962682	0.342363	0.606787	-6.07361	0.949507
ENSG00000143858.12	-1.68305	5.77006	-1.43477	0.16116	0.403316	-5.49401	-1.40118
ENSG00000226862.1	-3.21646	-2.53261	-2.54031	0.0165756	0.105916	-3.51941	-2.39599
ENSG00000117139.18	0.554114	5.74035	1.12205	0.269922	0.533684	-5.90113	1.10324
ENSG00000235449.2	-0.197554	-3.5886	-0.100851	0.920243	0.96745	-6.64215	-0.100127
ENSG00000228288.8	-4.65568	-0.587178	-3.92078	0.000391729	0.00952812	-0.0689342	-3.54559
ENSG00000214796.9	0.270007	1.40698	0.392519	0.697438	0.857233	-6.39701	0.388781
ENSG00000234996.4	-1.77993	-0.322014	-1.84458	0.0735639	0.260232	-4.93969	-1.78932
ENSG00000183155.5	-0.182625	4.56173	-0.806079	0.426414	0.677954	-6.16556	-0.795343
ENSG00000117153.16	0.194826	5.99726	0.82459	0.415181	0.669146	-6.29585	0.81481
ENSG00000159346.13	0.0861524	6.06118	0.304185	0.762951	0.893155	-6.45455	0.301608
ENSG00000159348.13	0.0894197	4.97981	0.312836	0.756334	0.88967	-6.47567	0.310298
ENSG00000163444.12	0.70189	6.71505	2.38246	0.0235326	0.132124	-3.88357	2.26468
ENSG00000143847.16	-1.1687	7.10665	-1.65637	0.106722	0.320447	-5.22233	-1.6131
ENSG00000163485.17	-1.46333	6.26208	-3.14654	0.00337576	0.0398512	-2.24332	-2.93127
ENSG00000133048.13	-1.02897	3.84671	-2.37411	0.0249991	0.136791	-3.88103	-2.24142
ENSG00000159388.6	0.090818	4.61753	0.14857	0.883016	0.950804	-6.43075	0.147147
ENSG00000122176.12	0.729358	1.60199	0.681395	0.500658	0.734603	-6.21519	0.673455
ENSG00000188783.6	-2.93198	3.34238	-4.6359	7.12703e-05	0.00274782	1.45817	-3.972
ENSG00000058668.15	-1.49196	7.95374	-3.15449	0.00329287	0.0392169	-2.2165	-2.93899
ENSG00000221643.1	-3.0211	-3.34096	-1.45565	0.154389	0.393712	-5.57896	-1.4242
ENSG00000182004.13	1.0043	4.03999	2.02578	0.0505752	0.209	-4.60092	1.95507
ENSG00000143842.15	-0.471155	3.18017	-0.67343	0.505092	0.738043	-6.35036	-0.666499
ENSG00000143845.15	0.96635	2.98241	2.10681	0.0427427	0.189953	-4.42311	2.02622
ENSG00000174567.8	-0.245534	0.295186	-0.310619	0.758278	0.890418	-6.33137	-0.307743
ENSG00000143850.16	-1.8497	6.86019	-3.62227	0.000915362	0.0170562	-1.01652	-3.31533
ENSG00000231691.2	-1.03901	-1.02463	-0.721824	0.475261	0.715508	-6.27448	-0.713945
ENSG00000219133.2	-0.488249	-2.26616	-0.299054	0.766665	0.895527	-6.57452	-0.29674
ENSG00000158615.10	0.879647	5.56817	2.35226	0.02601	0.140171	-3.92814	2.22606
ENSG00000288934.1	0.10312	-0.00741199	0.110447	0.91271	0.965635	-6.4816	0.109622
ENSG00000133056.14	-1.67574	4.99958	-2.24518	0.031262	0.156815	-4.25246	-2.15372
ENSG00000198625.14	0.657753	4.86478	1.56855	0.125739	0.351666	-5.45771	1.53112
ENSG00000170382.12	-1.64686	5.15147	-3.33377	0.00228318	0.0315024	-1.79739	-3.05069
ENSG00000252650.1	-0.675894	-5.92105	-1.44263	0.158862	0.399753	-5.52061	-1.40891
ENSG00000163531.17	-2.99802	7.91134	-5.00534	1.73443e-05	0.000933546	2.48549	-4.29659
ENSG00000229657.2	-0.803064	-2.41428	-0.524935	0.603174	0.800051	-6.35304	-0.519841
ENSG00000184144.12	-3.36848	7.63715	-2.75784	0.00922322	0.0746537	-3.15721	-2.60367
ENSG00000174529.7	-0.674825	2.45562	-1.21996	0.23157	0.490884	-5.70855	-1.19632
ENSG00000117222.14	0.115013	5.25133	0.292603	0.771795	0.898359	-6.45648	0.290028
ENSG00000133059.17	0.0281607	6.60766	0.0684656	0.945842	0.978064	-6.51747	0.0679293
ENSG00000133069.17	-0.873103	6.50864	-1.85652	0.0727644	0.258666	-4.85463	-1.79431
ENSG00000162873.15	-1.03926	2.98151	-2.0647	0.0473072	0.201231	-4.45953	-1.98354
ENSG00000235363.1	2.18082	-2.41997	1.25375	0.218232	0.474735	-5.86687	1.23124
ENSG00000281406.2	-1.36002	1.95577	-2.19729	0.0361422	0.17084	-4.16861	-2.09532
ENSG00000117266.16	-5.10479	5.84556	-3.85187	0.000499672	0.0112362	-0.505151	-3.48093
ENSG00000174514.13	-0.514197	7.2238	-0.996082	0.326557	0.591649	-6.01325	-0.981073
ENSG00000206762.1	-0.069398	-2.95312	-0.0543407	0.956973	0.982547	-6.62592	-0.0539529
ENSG00000158711.14	0.0566283	4.57911	0.118174	0.906708	0.962776	-6.50483	0.117191
ENSG00000158715.6	-3.35507	3.00591	-1.79539	0.0812181	0.274598	-5.04142	-1.74366
ENSG00000069275.13	0.875694	8.69492	1.75254	0.0889896	0.290902	-5.03948	1.70075
ENSG00000201944.1	3.67679	-4.01292	3.03445	0.00452003	0.0483701	-2.54349	2.83939
ENSG00000117280.13	0.0708255	4.01012	0.157898	0.875659	0.947535	-6.46765	0.156475
ENSG00000133065.11	-1.10098	5.24599	-2.05517	0.0483204	0.203341	-4.51251	-1.97454
ENSG00000286619.1	-0.562658	3.58797	-0.934063	0.358857	0.622475	-5.9996	-0.917545
ENSG00000276600.5	-2.08589	1.46295	-1.64986	0.107988	0.322379	-5.15611	-1.6073
ENSG00000266028.8	-1.6972	5.97905	-6.40971	4.67676e-07	6.08958e-05	5.9077	-5.03912
ENSG00000229509.1	2.99428	-2.73123	1.80756	0.0793505	0.27093	-5.06186	1.75447
ENSG00000263528.8	-1.9743	0.713035	-2.84984	0.00741561	0.0655231	-2.89873	-2.67758
ENSG00000266094.8	-0.851822	4.67606	-2.22007	0.0344167	0.166108	-4.19583	-2.11516
ENSG00000143486.16	-0.852342	4.50926	-2.36314	0.0238338	0.133162	-3.97175	-2.2598
ENSG00000143479.18	-0.335021	2.64764	-0.585497	0.562658	0.774641	-6.32725	-0.578898
ENSG00000162889.11	-0.377884	4.15881	-0.651848	0.518863	0.74695	-6.31621	-0.645099
ENSG00000224114.1	0.0980618	-4.18051	0.0406317	0.967885	0.987549	-6.25844	0.0402608
ENSG00000123836.15	0.557814	5.96822	1.47648	0.151163	0.389265	-5.39772	1.43543
ENSG00000180667.11	1.365	4.50633	2.16762	0.0377941	0.175498	-4.33564	2.07708
ENSG00000275392.1	0.686243	-1.86424	0.524749	0.603119	0.800025	-6.45707	0.519921
ENSG00000196352.18	-0.582569	4.07147	-0.759846	0.452502	0.698372	-6.26269	-0.75125
ENSG00000117335.21	-0.112831	6.15538	-0.240763	0.81132	0.91852	-6.45769	-0.238723
ENSG00000234219.1	2.28434	-3.47678	1.53031	0.135022	0.364998	-5.44596	1.49459
ENSG00000203709.12	1.83985	4.31714	2.88363	0.00667992	0.0612631	-2.89026	2.71239
ENSG00000174059.17	-1.52604	3.80937	-2.43423	0.0217111	0.125904	-3.73531	-2.29538
ENSG00000076356.7	-1.16053	7.01523	-1.6016	0.118272	0.339381	-5.32105	-1.56207
ENSG00000286198.2	0.244981	1.86351	0.374415	0.710829	0.86509	-6.46033	0.370743
ENSG00000226843.1	0.0838838	-5.32726	0.0424345	0.966394	0.987047	-6.62242	0.0421317
ENSG00000008118.10	-1.23373	5.93381	-1.72894	0.094591	0.300327	-5.04859	-1.67166
ENSG00000196878.15	0.325275	3.23132	0.636105	0.52958	0.754288	-6.2632	0.628648
ENSG00000227591.6	-2.05286	-1.72343	-1.46757	0.151138	0.389257	-5.56431	-1.43552
ENSG00000123689.6	3.02758	0.51577	3.83002	0.000540679	0.0119119	-0.615851	3.45975
ENSG00000117594.10	0.0542363	3.05481	0.0318455	0.974817	0.990116	-6.43411	0.0315677
ENSG00000117597.18	0.0547293	4.83406	0.153171	0.879234	0.948955	-6.49675	0.15194
ENSG00000143469.20	1.54472	4.3445	2.5852	0.0140651	0.0957563	-3.55229	2.4556
ENSG00000203706.8	0.274633	0.844969	0.299707	0.766173	0.895304	-6.46697	0.297385
ENSG00000082497.12	0.30736	3.68684	0.629076	0.533485	0.757469	-6.34879	0.622695
ENSG00000054392.13	0.302506	3.03486	0.564396	0.576515	0.783721	-6.35721	0.558482
ENSG00000143473.13	-0.843025	6.17255	-1.13684	0.26332	0.526293	-5.94983	-1.11858
ENSG00000224668.1	2.42187	-2.5273	1.95827	0.0595436	0.230674	-4.55908	1.88416
ENSG00000234233.1	-0.866491	0.881252	-1.0565	0.298012	0.564041	-6.06963	-1.04071
ENSG00000226986.4	-0.838884	-1.95289	-0.549183	0.586398	0.789489	-6.40255	-0.544063
ENSG00000117625.14	-0.101547	5.20306	-0.299807	0.766121	0.895304	-6.58921	-0.297453
ENSG00000082512.15	-0.689082	3.6152	-1.07679	0.289782	0.55476	-5.90325	-1.0586
ENSG00000287033.2	2.75522	-2.65585	1.44417	0.158067	0.39932	-5.61059	1.4116
ENSG00000153363.14	0.456351	1.33424	0.549326	0.586464	0.789489	-6.40394	0.543967
ENSG00000170385.10	1.75395	5.03732	2.32038	0.0267621	0.143056	-4.04565	2.21497
ENSG00000117650.13	0.852562	0.984473	0.974848	0.3372	0.602008	-5.99784	0.959712
ENSG00000123684.13	1.10739	7.15781	2.47116	0.0185094	0.113488	-3.7563	2.35527
ENSG00000241395.3	-1.07963	-3.97892	-1.00471	0.322318	0.588432	-6.03345	-0.989705
ENSG00000143493.13	-0.076199	3.90949	-0.173911	0.863013	0.940946	-6.51006	-0.17254
ENSG00000220749.4	-0.150274	-0.192805	-0.157301	0.87591	0.947628	-6.59741	-0.156156
ENSG00000066027.12	0.748369	5.2555	1.65489	0.108764	0.323804	-5.15814	1.60377
ENSG00000230063.1	3.11649	-3.86519	2.2014	0.0343971	0.166084	-4.32375	2.11539
ENSG00000201544.1	2.97879	-4.44051	1.49445	0.144364	0.37936	-5.50728	1.45973
ENSG00000229832.1	3.40092	-3.63099	2.1855	0.0358019	0.169759	-4.40807	2.09917
ENSG00000065600.13	-0.379044	4.10225	-0.267718	0.790486	0.907837	-6.60719	-0.26568
ENSG00000117691.10	-0.693151	5.62909	-0.848686	0.402005	0.658749	-6.26983	-0.838046
ENSG00000260805.2	0.397511	0.546891	0.449943	0.65573	0.833997	-6.38844	0.445816
ENSG00000162772.17	-0.627122	2.85647	-0.539246	0.593981	0.794105	-6.21646	-0.533076
ENSG00000123685.9	-0.136064	1.64431	-0.161212	0.872965	0.945962	-6.44528	-0.159894
ENSG00000117697.15	0.78038	5.0951	1.89675	0.0668263	0.246545	-4.8061	1.83284
ENSG00000203705.11	0.304832	4.47346	1.10013	0.279192	0.543297	-5.91949	1.08214
ENSG00000198468.10	-0.777945	1.03981	-1.1563	0.257914	0.520921	-5.69822	-1.13133
ENSG00000162769.13	0.506867	3.4369	1.37485	0.177921	0.424325	-5.6706	1.34718
ENSG00000174606.14	1.20912	5.24428	3.4491	0.0016226	0.025006	-1.53409	3.15181
ENSG00000136643.12	0.804293	6.39336	3.02221	0.00511735	0.0521936	-2.52171	2.79955
ENSG00000117707.16	0.553743	4.00374	0.554374	0.583017	0.78724	-6.40692	0.548983
ENSG00000143499.14	-0.235787	6.20557	-0.343147	0.733749	0.878551	-6.43599	-0.340143
ENSG00000152104.12	-0.104259	4.75616	-0.17623	0.86119	0.940089	-6.52866	-0.17486
ENSG00000117724.14	-0.0962413	2.15164	-0.0741477	0.941314	0.97566	-6.67583	-0.0736179
ENSG00000082482.14	-0.234894	3.64742	-0.266165	0.791718	0.908057	-6.60844	-0.264081
ENSG00000136636.13	0.246049	5.41845	0.436776	0.665016	0.83923	-6.44893	0.432998
ENSG00000196482.18	-0.206033	4.49082	-0.401812	0.690827	0.854106	-6.40712	-0.397734
ENSG00000092978.11	1.28192	4.22561	2.93655	0.00608722	0.0582242	-2.74823	2.74305
ENSG00000067533.6	1.47992	3.89246	3.20397	0.00307779	0.0376592	-2.13365	2.95986
ENSG00000092969.12	0.885297	3.56616	0.929867	0.360358	0.62357	-6.11175	0.914683
ENSG00000228063.3	0.787739	1.01732	1.31498	0.19765	0.449995	-5.7013	1.28827
ENSG00000143353.12	2.24266	3.83963	4.04655	0.000272424	0.00732245	-0.0113513	3.6402
ENSG00000277007.1	0.542991	-0.676717	0.536311	0.595131	0.79492	-6.50903	0.531415
ENSG00000287676.1	5.25834	-1.31011	6.62866	1.30685e-07	2.29172e-05	7.34335	5.27788
ENSG00000196660.12	0.0176224	3.35046	0.0300192	0.97626	0.990702	-6.52318	0.0297587
ENSG00000136628.18	0.617204	7.02508	1.59881	0.120509	0.342936	-5.2384	1.55264
ENSG00000162813.18	0.133456	4.08995	0.292739	0.771462	0.898283	-6.51505	0.290464
ENSG00000067704.10	-0.00520158	6.15362	-0.0164683	0.986956	0.995745	-6.5488	-0.0163493
ENSG00000118873.17	0.488315	6.35978	1.11621	0.273476	0.53771	-5.8649	1.09509
ENSG00000218283.2	-0.994671	5.62902	-2.33899	0.0252153	0.137551	-4.02025	-2.23809
ENSG00000116141.17	0.179275	5.92534	0.506447	0.615753	0.808548	-6.42533	0.501878
ENSG00000233012.2	3.72252	-2.10381	2.99922	0.0050372	0.051594	-2.46172	2.80464
ENSG00000162817.7	0.205406	7.85199	0.352033	0.726959	0.874108	-6.48272	0.349173
ENSG00000117791.16	-0.281744	3.81007	-0.681787	0.500203	0.734439	-6.27684	-0.674171
ENSG00000186205.14	-0.0779767	3.58187	-0.177329	0.860467	0.939736	-6.50075	-0.17578
ENSG00000143507.18	0.846335	2.81879	1.12483	0.268524	0.531728	-5.93629	1.10647
ENSG00000143498.18	0.751621	1.7981	1.40387	0.169157	0.413479	-5.71964	1.37492
ENSG00000225265.2	0.955468	-0.162816	1.05277	0.299708	0.565823	-6.02203	1.03706
ENSG00000154305.18	0.174118	6.64156	0.421349	0.676123	0.845299	-6.46262	0.41776
ENSG00000272750.1	-0.258714	0.255427	-0.28186	0.77971	0.902282	-6.53317	-0.279697
ENSG00000186063.13	-0.494721	4.15607	-0.875943	0.387418	0.647048	-6.14418	-0.864309
ENSG00000162819.12	1.34432	4.88435	2.46018	0.0197319	0.11843	-3.74684	2.33141
ENSG00000154309.9	1.27442	2.6087	3.39751	0.00185063	0.0273078	-1.687	3.11321
ENSG00000143502.16	-0.753493	6.04937	-1.78089	0.0842191	0.281097	-4.99032	-1.72671
ENSG00000162909.18	-0.502889	5.98736	-1.275	0.212556	0.467959	-5.66684	-1.24657
ENSG00000143514.17	0.18509	5.31057	0.232861	0.817576	0.920958	-6.44412	0.230664
ENSG00000288999.1	2.01773	-1.48461	1.66687	0.105393	0.318582	-5.31217	1.61925
ENSG00000188460.4	0.0232275	-0.344981	0.0261372	0.979298	0.992076	-6.54599	0.0259496
ENSG00000272645.4	-1.43651	1.65797	-2.16294	0.0379662	0.175959	-4.32221	-2.07522
ENSG00000185495.10	-1.20649	2.99302	-2.54176	0.0163974	0.105242	-3.56832	-2.39995
ENSG00000278467.1	3.82713	-1.06817	3.95186	0.000420083	0.00989675	-0.284853	3.52713
ENSG00000143756.12	1.54216	5.71444	2.6918	0.0111472	0.0834544	-3.26872	2.53805
ENSG00000236773.1	-2.41912	-3.04288	-1.2163	0.232008	0.491381	-5.80073	-1.1952
ENSG00000143753.13	0.378341	5.75298	1.36324	0.181502	0.429101	-5.72204	1.33615
ENSG00000237101.1	-0.509143	-1.96816	-0.294009	0.770516	0.897758	-6.57401	-0.2917
ENSG00000143748.18	-0.385284	3.68682	-1.16319	0.252891	0.51589	-5.96922	-1.14336
ENSG00000221406.1	-1.76571	-4.96918	-1.45748	0.154865	0.394557	-5.47796	-1.42255
ENSG00000143771.12	0.250409	4.79016	1.00186	0.323674	0.589598	-6.02479	0.986936
ENSG00000162923.17	-0.147695	6.51044	-0.324409	0.747557	0.885334	-6.53391	-0.321863
ENSG00000266618.1	-2.83107	-4.85806	-1.87336	0.0704931	0.253997	-4.83391	-1.80873
ENSG00000143786.8	-0.411852	4.80792	-0.729548	0.471435	0.712961	-6.19319	-0.720147
ENSG00000233384.3	-0.391944	2.19325	-0.568438	0.573939	0.782359	-6.25478	-0.56226
ENSG00000185842.16	3.9535	2.16413	6.33048	2.82395e-07	4.12127e-05	6.75214	5.13483
ENSG00000143815.15	0.608468	3.45181	0.954173	0.346895	0.61064	-6.10373	0.940629
ENSG00000154380.19	0.786617	6.15355	1.81313	0.0795968	0.271333	-4.9165	1.75303
ENSG00000289602.1	-0.3707	-1.70641	-0.305705	0.761681	0.892701	-6.58318	-0.303274
ENSG00000143742.14	1.3964	6.89473	2.36373	0.0239769	0.133587	-3.95458	2.2575
ENSG00000143819.13	-1.31833	4.92666	-1.84512	0.0748572	0.262925	-4.8638	-1.78134
ENSG00000242861.1	-5.09112	-0.276882	-2.88798	0.006708	0.0613912	-2.71164	-2.711
ENSG00000196187.12	-3.76511	5.45084	-2.44306	0.0197481	0.118478	-3.81806	-2.3311
ENSG00000143811.20	-0.558406	4.5526	-1.13243	0.265339	0.528404	-5.89146	-1.11386
ENSG00000143751.10	1.38445	3.88662	2.85467	0.00780213	0.0674046	-2.91916	2.66051
ENSG00000272562.2	0.272201	-1.10473	0.251533	0.802985	0.913613	-6.48013	0.249485
ENSG00000163041.13	-0.668705	5.51714	-1.28396	0.208185	0.462928	-5.69772	-1.25857
ENSG00000225518.3	-0.285996	-0.556315	-0.445934	0.658399	0.835632	-6.50804	-0.442125
ENSG00000182827.9	1.11172	5.02657	2.51181	0.0175578	0.109707	-3.634	2.37481
ENSG00000183814.16	0.878572	1.69505	1.39522	0.172683	0.417686	-5.58947	1.36363
ENSG00000143799.14	-0.034495	7.25859	-0.0820966	0.935056	0.973327	-6.52747	-0.0814852
ENSG00000177770.11	-1.85499	-1.86145	-1.35533	0.183985	0.431581	-5.63097	-1.32858
ENSG00000203685.11	-1.96537	6.94531	-3.5083	0.0014015	0.0228852	-1.38308	-3.19434
ENSG00000143772.11	0.649336	6.41108	0.627256	0.534723	0.758375	-6.33014	0.620812
ENSG00000143776.20	-0.119375	7.68649	-0.344453	0.732676	0.878138	-6.46936	-0.341567
ENSG00000236636.2	3.52424	-3.40209	3.37919	0.00200071	0.0289072	-1.66704	3.09013
ENSG00000181450.18	1.88316	3.1457	3.11492	0.00398212	0.0445657	-2.34848	2.87957
ENSG00000143740.15	-0.147812	6.15331	-0.348056	0.730041	0.876186	-6.44502	-0.345071
ENSG00000081692.13	0.523411	4.23057	1.13286	0.266045	0.529097	-5.84195	1.11222
ENSG00000286389.2	-3.56775	0.714855	-3.69519	0.000809221	0.0157946	-0.822824	-3.34962
ENSG00000143816.8	-2.52567	0.464236	-2.81519	0.00797836	0.0681688	-2.94063	-2.65298
ENSG00000143761.16	-0.308853	8.16219	-0.921708	0.363769	0.6264	-6.06416	-0.908207
ENSG00000143793.13	1.03462	3.29174	2.25179	0.03234	0.160336	-4.0967	2.14018
ENSG00000162910.19	0.482789	4.91885	0.859287	0.397155	0.655201	-6.08972	0.846713
ENSG00000280157.1	0.781337	1.17816	0.946812	0.351205	0.614941	-6.04454	0.932255
ENSG00000143774.17	0.125598	8.0908	0.229746	0.81976	0.921891	-6.476	0.227854
ENSG00000198835.4	-1.70315	3.441	-1.26533	0.2141	0.469906	-5.82153	-1.24237
ENSG00000203684.5	-1.15968	-2.11611	-0.695835	0.491136	0.727545	-6.36227	-0.688504
ENSG00000181873.13	-1.01082	3.1661	-1.97982	0.0556192	0.220851	-4.76763	-1.91401
ENSG00000162913.10	-0.632293	1.08158	-0.412695	0.682424	0.849368	-6.40402	-0.409157
ENSG00000154358.23	0.153477	4.11654	0.177581	0.860074	0.939688	-6.59213	0.17628
ENSG00000287315.1	-2.54603	1.77783	-3.0648	0.00451435	0.0483332	-2.39142	-2.83979
ENSG00000154370.16	-0.729735	4.21915	-1.29616	0.20457	0.458216	-5.64332	-1.26864
ENSG00000231563.2	0.439093	-1.726	0.422464	0.675379	0.844982	-6.50356	0.418777
ENSG00000162931.12	-1.37468	3.45734	-1.31852	0.19705	0.44919	-5.59837	-1.29
ENSG00000181218.6	1.34028	3.13589	2.48078	0.018771	0.114559	-3.66094	2.35005
ENSG00000196890.5	1.47386	1.89255	2.96914	0.00543399	0.0545309	-2.69415	2.78011
ENSG00000168159.15	-0.287691	8.09055	-0.664585	0.51126	0.741601	-6.2642	-0.656878
ENSG00000206878.1	-2.51142	-3.88947	-0.873939	0.388708	0.648244	-6.0689	-0.861963
ENSG00000234975.6	0.0256624	-1.04936	0.0169306	0.986588	0.995745	-6.45787	0.0168102
ENSG00000116574.6	-0.0867256	5.63374	-0.0609751	0.951728	0.980568	-6.61111	-0.0605375
ENSG00000177788.7	-0.991816	3.78593	-3.49165	0.00160159	0.0247877	-1.4202	-3.15562
ENSG00000168118.12	0.889234	5.76202	2.84381	0.00746342	0.0657053	-2.94486	2.67543
ENSG00000237481.1	3.35678	-2.16315	2.37183	0.0239876	0.133609	-3.90544	2.25733
ENSG00000154429.11	1.67958	6.98095	3.70154	0.00073333	0.01467	-0.875197	3.37681
ENSG00000288862.1	-4.093	-1.80719	-2.26546	0.0298023	0.152842	-4.15904	-2.17271
ENSG00000143632.15	0.188592	0.265287	0.187545	0.852325	0.936382	-6.51685	0.186153
ENSG00000069248.12	0.617555	5.92058	2.2858	0.0289455	0.150279	-4.10293	2.18423
ENSG00000135776.5	0.688366	3.82681	2.34516	0.0248092	0.136163	-4.04939	2.24436
ENSG00000135801.10	-0.123008	4.18325	-0.504077	0.618178	0.809825	-6.34334	-0.498434
ENSG00000135763.10	0.731764	3.39741	1.29306	0.204492	0.45809	-5.77829	1.26886
ENSG00000228058.3	0.793796	0.0145515	0.744941	0.461758	0.704973	-6.25642	0.735955
ENSG00000143641.10	-0.202846	5.93822	-0.488328	0.628502	0.816582	-6.40835	-0.483836
ENSG00000177614.11	-1.0479	7.28788	-2.18616	0.0359822	0.170242	-4.30208	-2.09713
ENSG00000282564.2	-1.91826	-0.567661	-1.99402	0.0548946	0.219314	-4.52998	-1.91971
ENSG00000135775.14	0.461523	4.81673	1.6883	0.101838	0.313043	-5.11423	1.63601
ENSG00000135744.9	1.00342	6.30866	0.947837	0.351516	0.615283	-6.011	0.931654
ENSG00000135773.13	-2.66341	-0.364676	-2.27912	0.030494	0.154711	-3.98914	-2.16361
ENSG00000119280.17	-0.425434	5.90714	-0.375602	0.709506	0.864272	-6.47986	-0.372519
ENSG00000143643.13	0.18711	4.22978	0.606236	0.548267	0.766989	-6.42101	0.600359
ENSG00000173409.14	-0.182063	4.49675	-0.526171	0.602211	0.799407	-6.48348	-0.521224
ENSG00000182118.8	0.847686	1.66374	1.91567	0.0662054	0.245123	-4.74678	1.83703
ENSG00000227934.1	-0.363477	-2.1227	-0.34093	0.735368	0.879556	-6.46999	-0.337994
ENSG00000119283.16	-0.872208	2.32408	-1.5193	0.137952	0.369193	-5.42565	-1.48346
ENSG00000143633.13	0.643175	2.45084	1.33362	0.19095	0.44149	-5.73276	1.30777
ENSG00000116906.13	0.443695	5.36056	1.56863	0.126483	0.352982	-5.31291	1.52812
ENSG00000116903.7	1.68899	4.74084	3.292	0.00242885	0.032703	-1.92262	3.03207
ENSG00000010072.16	0.916001	2.86311	1.67425	0.103655	0.315863	-5.198	1.62739
ENSG00000135766.9	1.05149	3.23949	2.07791	0.0451066	0.195408	-4.62486	2.00366
ENSG00000116918.15	1.10353	5.10203	3.24181	0.00266767	0.0342839	-2.02984	3.00364
ENSG00000162946.23	0.448301	2.53496	0.739638	0.46511	0.707903	-6.25431	0.730458
ENSG00000116991.12	0.445725	6.56812	1.04153	0.305033	0.571579	-5.99341	1.0257
ENSG00000212916.6	1.12894	2.77211	1.85475	0.0729306	0.259088	-4.88421	1.79326
ENSG00000135778.12	0.104323	5.99362	0.38141	0.70555	0.861913	-6.42254	0.377839
ENSG00000135749.19	-0.0277785	6.94421	-0.0653671	0.948253	0.978858	-6.57709	-0.0649003
ENSG00000143674.11	-0.254348	3.11667	-0.439044	0.663357	0.838401	-6.48904	-0.435284
ENSG00000289305.1	1.10962	0.671079	1.48967	0.145502	0.381034	-5.48469	1.45561
ENSG00000135750.15	0.0667884	6.57785	0.261094	0.795808	0.91042	-6.44096	0.258776
ENSG00000265744.1	-1.49478	-4.71329	-0.621083	0.538564	0.7613	-6.44824	-0.614986
ENSG00000183780.13	-0.193997	4.85559	-0.617811	0.541471	0.763275	-6.2822	-0.610591
ENSG00000231272.1	1.00007	-3.29991	1.04401	0.303832	0.570144	-6.00328	1.02825
ENSG00000232166.1	2.57292	-3.4662	2.72255	0.0100298	0.0784808	-3.21409	2.5748
ENSG00000264377.1	-0.774355	-5.25307	-0.349359	0.72891	0.875409	-6.59173	-0.346575
ENSG00000235605.1	-4.06465	-2.50767	-1.77856	0.0839875	0.280754	-4.95194	-1.728
ENSG00000236358.1	-1.26517	-0.861726	-1.03196	0.309161	0.576258	-6.07254	-1.01698
[truncated: 19,746 more rows]

## Sheet: TableS2_Cyto
	logFC	AveExpr	t	P.Value	adj.P.Val	B	z.std
ENSG00000227232.5	-0.476369	0.540049	-1.23967	0.223381	0.28506	-6.07238	-1.21759
ENSG00000278267.1	0.770926	-2.97438	0.658212	0.514733	0.582871	-6.67402	0.651485
ENSG00000268903.1	-4.77788	-2.62257	-4.52328	7.05131e-05	0.000223254	0.952895	-3.97455
ENSG00000269981.1	-0.729565	-4.34279	-0.614913	0.542626	0.609316	-6.71566	-0.608846
ENSG00000279457.4	-1.89213	2.32651	-4.98811	1.68538e-05	6.44654e-05	2.17924	-4.30295
ENSG00000228463.10	1.21337	0.477683	2.31794	0.0270633	0.0444446	-4.22358	2.2106
ENSG00000225972.1	-5.9618	-1.04368	-11.39	1.48117e-11	6.97144e-10	19.7034	-6.74973
ENSG00000225630.1	-1.74954	5.6329	-2.8365	0.00754375	0.0142037	-3.34371	-2.67184
ENSG00000237973.1	-0.882608	4.86058	-2.45791	0.0191735	0.0326286	-4.09843	-2.34214
ENSG00000278791.1	-1.14251	-5.30151	-1.61199	0.117722	0.163406	-5.7396	-1.56441
ENSG00000229344.1	-3.73327	-0.514204	-9.46604	3.60042e-11	1.41777e-09	15.44	-6.61965
ENSG00000248527.1	-4.8843	8.02425	-12.9939	6.25127e-15	2.05961e-12	23.9771	-7.79877
ENSG00000198744.5	-3.06905	-0.617832	-4.87688	7.52757e-05	0.000236337	2.17044	-3.95896
ENSG00000230092.7	5.30227	-1.29741	6.85724	6.22298e-08	5.67612e-07	7.71892	5.41227
ENSG00000228794.11	0.763982	4.66316	2.25401	0.0307971	0.0498683	-4.43379	2.15969
ENSG00000225880.5	1.01518	-0.708861	1.87163	0.0696928	0.102793	-5.13807	1.8139
ENSG00000187634.13	-0.74998	0.345488	-1.33112	0.191838	0.250091	-6.00715	-1.30516
ENSG00000188976.11	-2.00536	6.62227	-6.24782	3.72035e-07	2.47929e-06	5.65785	-5.08274
ENSG00000187961.15	-1.11719	2.79483	-3.44436	0.00150701	0.00338149	-1.8222	-3.17333
ENSG00000272512.1	-2.13024	-0.276794	-2.55274	0.0152734	0.0266164	-3.90165	-2.42583
ENSG00000188290.11	-2.62281	3.85529	-3.73464	0.000739677	0.00179252	-1.09784	-3.37443
ENSG00000187608.10	-3.06327	4.7332	-5.39143	6.56903e-06	2.84266e-05	3.50809	-4.50719
ENSG00000188157.15	-0.406913	5.98572	-0.899958	0.374313	0.444486	-6.46826	-0.888424
ENSG00000217801.11	-1.72738	1.61818	-5.87989	1.78713e-06	9.33938e-06	4.45431	-4.77612
ENSG00000131591.18	-2.11867	3.40993	-4.7978	3.28096e-05	0.000114813	1.77331	-4.15303
ENSG00000186891.14	-3.50026	1.34218	-5.98805	8.0971e-07	4.76771e-06	5.46175	-4.93301
ENSG00000186827.11	-3.70065	0.166068	-5.04859	2.02776e-05	7.57361e-05	2.40924	-4.26181
ENSG00000078808.19	-1.29229	6.33289	-5.80554	1.79199e-06	9.35396e-06	4.56229	-4.77557
ENSG00000176022.7	-2.58627	4.3625	-5.05355	1.37466e-05	5.38885e-05	2.37194	-4.34787
ENSG00000184163.3	-1.85411	-0.895204	-3.47108	0.00139969	0.0031688	-1.79167	-3.19471
ENSG00000160087.21	-2.00015	5.00954	-6.72377	1.44427e-07	1.12848e-06	7.50333	-5.25953
ENSG00000230415.1	0.586107	-0.767635	1.09162	0.282659	0.349606	-6.21761	1.07437
ENSG00000162572.21	-1.85734	2.80576	-3.5795	0.00105301	0.00245764	-1.49977	-3.27597
ENSG00000131584.19	-1.95872	6.68782	-4.72927	3.66424e-05	0.000126334	1.51628	-4.12769
ENSG00000169972.12	-2.06837	3.49952	-6.06841	8.08697e-07	4.76432e-06	5.25052	-4.93326
ENSG00000127054.22	-1.73973	6.07759	-8.9993	1.63018e-10	4.60367e-09	12.929	-6.39267
ENSG00000240731.1	2.09318	-1.34893	2.47897	0.0183033	0.0312996	-3.94027	2.35942
ENSG00000224051.7	-2.24854	4.77842	-5.32254	6.14787e-06	2.68499e-05	3.07699	-4.52124
ENSG00000107404.21	-1.17497	6.01328	-3.29424	0.00227307	0.00487937	-2.17909	-3.05202
ENSG00000162576.17	-0.557249	2.3542	-1.20028	0.238196	0.301384	-6.11375	-1.17951
ENSG00000175756.14	-3.1802	7.06998	-6.60595	1.25749e-07	1.01013e-06	7.36931	-5.28494
ENSG00000221978.13	-0.471649	5.68464	-1.89331	0.0669023	0.0992268	-5.09813	-1.83233
ENSG00000224870.8	-0.714512	4.17365	-3.16597	0.00347555	0.00711637	-2.52816	-2.92221
ENSG00000242485.6	-1.9482	6.32569	-5.42335	5.25405e-06	2.34936e-05	3.30306	-4.55438
ENSG00000272455.1	-1.78418	0.187497	-3.91134	0.000434673	0.00111858	-0.605798	-3.51809
ENSG00000235098.9	-2.19621	4.57724	-6.58801	1.41152e-07	1.10767e-06	6.36829	-5.26374
ENSG00000225905.1	0.851236	-1.59702	0.86452	0.393207	0.463405	-6.6057	0.853817
ENSG00000205116.4	-3.22904	5.03805	-3.67751	0.000787434	0.00189789	-1.2357	-3.35717
ENSG00000225285.1	-1.44448	-1.6431	-3.05197	0.00434117	0.00865965	-2.75021	-2.85224
ENSG00000179403.12	-1.75424	5.38327	-2.88419	0.00669799	0.012756	-3.16544	-2.7115
ENSG00000215915.10	-2.94487	1.00283	-6.11113	6.84315e-07	4.14381e-06	5.05978	-4.96576
ENSG00000160072.20	-0.470207	4.0334	-0.924731	0.36146	0.431604	-6.44193	-0.912587
ENSG00000284740.2	-1.95905	-0.553397	-3.55881	0.00110599	0.00256805	-1.49856	-3.26208
ENSG00000197785.14	-2.18451	4.77674	-6.23549	4.21153e-07	2.76092e-06	5.7156	-5.05914
ENSG00000205090.9	-2.95165	4.50259	-6.21387	4.54e-07	2.94517e-06	5.63632	-5.0448
ENSG00000160075.12	-1.99626	6.9872	-7.1205	2.73208e-08	2.92028e-07	7.94354	-5.55779
ENSG00000215014.5	0.363358	0.569306	1.22539	0.228835	0.291131	-6.15788	1.20337
ENSG00000228594.4	-3.47946	4.50378	-5.79856	1.61977e-06	8.59701e-06	4.52565	-4.79586
ENSG00000286989.1	-1.48505	2.26146	-4.36349	0.000109275	0.000328293	0.54047	-3.86902
ENSG00000272106.1	-1.53771	4.85829	-6.66357	1.30758e-07	1.04266e-06	6.99008	-5.27778
ENSG00000197530.13	-2.1751	5.68706	-4.3348	0.000121346	0.000360228	0.514699	-3.84339
ENSG00000248333.9	-0.951279	4.88583	-2.86451	0.00703437	0.0133347	-3.20655	-2.69521
ENSG00000189339.12	0.609197	4.60176	1.26019	0.216271	0.277509	-6.02113	1.23651
ENSG00000268575.1	4.63343	0.0865583	4.61018	6.32294e-05	0.000202731	1.33559	4.00042
ENSG00000215790.8	2.88122	1.05656	4.74004	4.00244e-05	0.000136716	1.7077	4.10734
ENSG00000008130.15	0.103358	4.20972	0.369108	0.714452	0.764781	-6.7302	0.365884
ENSG00000078369.18	0.145521	8.92111	0.655595	0.516498	0.584383	-6.61457	0.648753
ENSG00000231050.2	-3.1831	0.495687	-9.01356	1.42735e-10	4.1164e-09	12.3534	-6.41295
ENSG00000178821.13	-2.84339	-0.0560621	-6.15662	6.48463e-07	3.95979e-06	5.39452	-4.9762
ENSG00000142609.20	-0.902355	3.05745	-2.04591	0.0483608	0.0742816	-4.87637	-1.97418
ENSG00000233542.2	-1.78347	0.640475	-3.62418	0.000916332	0.00217244	-1.36269	-3.31503
ENSG00000187730.9	-2.07348	7.95645	-4.16418	0.000194488	0.000547108	0.0303277	-3.72607
ENSG00000067606.17	-1.97397	7.95194	-6.59086	1.40825e-07	1.1059e-06	6.71297	-5.26417
ENSG00000162585.17	-3.73117	4.45886	-7.53832	1.96571e-08	2.22975e-07	9.78746	-5.61499
ENSG00000157933.10	-0.0451629	5.178	-0.102121	0.919268	0.936013	-6.81397	-0.101356
ENSG00000116151.14	-1.35683	3.44607	-3.9659	0.00034581	0.000912357	-0.416175	-3.57832
ENSG00000269896.2	-1.93161	0.522647	-3.49867	0.00139323	0.0031558	-1.64898	-3.19605
ENSG00000272420.1	-1.34922	0.196798	-3.5481	0.00115211	0.00266404	-1.57284	-3.25048
ENSG00000157916.20	-1.38452	6.12113	-6.32869	3.10505e-07	2.13331e-06	5.97287	-5.11696
ENSG00000157911.11	-1.04443	4.97964	-5.08068	1.28451e-05	5.08589e-05	2.49382	-4.36273
ENSG00000149527.18	-0.220199	4.81053	-0.586014	0.561866	0.627357	-6.62392	-0.580072
ENSG00000157881.16	0.47066	5.03062	1.5039	0.141791	0.191995	-5.72313	1.46915
ENSG00000197921.6	-0.323272	2.38331	-0.473505	0.639199	0.698251	-6.61681	-0.468819
ENSG00000272449.2	-2.33964	1.25926	-3.65452	0.000839564	0.0020091	-1.31163	-3.33941
ENSG00000157873.18	-1.18398	3.79258	-3.88703	0.000494031	0.00125514	-0.680317	-3.48397
ENSG00000157870.17	-2.03097	5.86034	-5.88091	1.37097e-06	7.47267e-06	4.48571	-4.82918
ENSG00000177133.13	-0.296882	3.73165	-0.541073	0.591981	0.654563	-6.77988	-0.535967
ENSG00000142611.17	0.590461	3.0441	1.6832	0.101277	0.143404	-5.4888	1.6387
ENSG00000283572.1	-0.73927	-5.66444	-1.6335	0.111442	0.15604	-5.60264	-1.59175
ENSG00000287828.1	-1.52657	-1.58392	-2.55041	0.0153364	0.0267134	-3.84962	-2.42434
ENSG00000130762.15	-0.656958	0.447921	-1.34606	0.186974	0.244646	-5.97279	-1.31959
ENSG00000162591.16	0.14361	1.99045	0.372807	0.711547	0.762422	-6.91693	0.369779
ENSG00000238260.2	-2.94616	0.17706	-4.84704	2.57888e-05	9.3199e-05	1.81588	-4.20778
ENSG00000158109.15	-1.53419	7.44654	-5.35594	5.67396e-06	2.50722e-05	3.30045	-4.53819
ENSG00000116213.16	-0.996821	3.94779	-5.1469	1.13069e-05	4.55396e-05	2.58437	-4.39054
ENSG00000227372.12	-0.390495	3.49659	-1.1892	0.242919	0.306556	-6.08953	-1.16772
ENSG00000235169.11	-2.72841	-0.38102	-3.78015	0.000836459	0.00200229	-0.988197	-3.34044
ENSG00000130764.10	-0.884608	6.47516	-3.49663	0.00157094	0.00351296	-1.63795	-3.16125
ENSG00000116198.14	0.564311	4.12866	2.03623	0.0495667	0.0759782	-4.84601	1.96368
ENSG00000169598.17	0.162656	2.13418	0.468694	0.642332	0.700992	-6.67253	0.464441
ENSG00000198912.12	-0.171404	3.67823	-0.968064	0.339953	0.40925	-6.33918	-0.954258
ENSG00000284703.1	0.320353	0.601721	0.593096	0.557046	0.622838	-6.6353	0.587235
ENSG00000196581.11	1.927	5.10221	4.23091	0.000177735	0.000504945	0.205582	3.74873
ENSG00000236948.2	-1.19434	-0.746705	-1.5591	0.128002	0.175909	-5.65199	-1.52203
ENSG00000264101.1	-0.577262	-5.50289	-1.08581	0.285009	0.352012	-6.41957	-1.06913
ENSG00000131697.18	1.03791	3.65042	2.79224	0.00845414	0.0157353	-3.32387	2.63337
ENSG00000069424.16	-1.46127	8.20351	-3.42783	0.00164515	0.00366348	-1.82934	-3.14778
ENSG00000116254.18	-0.698473	7.65403	-1.0885	0.283839	0.350806	-6.29379	-1.07174
ENSG00000116251.11	-0.724622	6.09309	-2.34078	0.0253537	0.0419123	-4.27107	-2.23597
ENSG00000226944.1	-2.80317	-0.314509	-6.6187	5.51608e-07	3.46268e-06	7.18551	-5.00743
ENSG00000158286.13	-0.0520819	2.44173	-0.13149	0.896202	0.917207	-6.78183	-0.130461
ENSG00000116237.16	-0.073526	5.215	-0.285229	0.777247	0.818938	-6.76956	-0.282908
ENSG00000158292.7	-0.715086	2.51946	-1.28574	0.207046	0.267273	-6.03154	-1.26173
ENSG00000097021.20	-2.45679	8.057	-7.87467	6.66552e-09	9.17515e-08	9.35558	-5.79914
ENSG00000215788.11	-1.14551	3.08213	-2.07048	0.0458769	0.0709274	-4.82136	-1.99652
ENSG00000171680.23	-0.811751	5.75882	-1.76839	0.0857616	0.123461	-5.34728	-1.71819
ENSG00000162408.11	0.852665	4.21732	2.83065	0.00776504	0.0145724	-3.22168	2.66212
ENSG00000204859.13	-0.882845	3.81319	-3.84985	0.000495871	0.00125893	-0.787644	-3.48298
ENSG00000162413.17	0.893228	4.99362	2.30758	0.0273139	0.0448054	-4.33299	2.207
ENSG00000116273.6	-0.622505	3.97643	-2.5867	0.0149598	0.0261348	-3.706	-2.43335
ENSG00000041988.16	-2.28999	4.6723	-8.19182	1.21556e-09	2.26901e-08	11.954	-6.07818
ENSG00000007923.17	-0.621173	5.65896	-2.78096	0.00868383	0.0161063	-3.39094	-2.62426
ENSG00000237436.1	-1.2207	-1.68978	-1.96944	0.0568824	0.0858725	-5.15615	-1.90421
ENSG00000171735.19	1.36862	6.99084	4.89667	2.20595e-05	8.15234e-05	2.27311	4.24296
ENSG00000237402.1	-0.954847	-3.91225	-1.05314	0.299519	0.367429	-6.31714	-1.03747
ENSG00000270171.1	-1.56104	-1.79261	-1.88042	0.0692348	0.102214	-5.09733	-1.81688
ENSG00000270035.1	-1.03291	-3.21608	-1.01808	0.315698	0.384442	-6.38017	-1.00334
ENSG00000269978.1	-1.01345	-1.95733	-1.205	0.236345	0.29939	-6.11522	-1.18417
ENSG00000049245.13	-0.423171	5.12557	-0.695265	0.491524	0.560206	-6.65869	-0.687887
ENSG00000269925.1	-0.79744	-1.27566	-1.31103	0.198544	0.257736	-6.04621	-1.28571
ENSG00000049246.15	2.25347	4.50801	5.62445	3.33486e-06	1.5861e-05	3.83852	4.64904
ENSG00000116288.13	-1.4702	7.96617	-4.78465	3.96781e-05	0.00013566	1.61921	-4.10935
ENSG00000116285.13	1.41127	3.9736	4.80126	2.93866e-05	0.000104445	2.04317	4.17817
ENSG00000162426.16	-1.98863	5.2332	-5.52128	4.93566e-06	2.22714e-05	3.52131	-4.5675
ENSG00000252254.1	1.03983	-4.98473	1.47209	0.151107	0.203116	-5.91877	1.43563
ENSG00000142599.19	0.69699	6.92001	2.00804	0.0524296	0.0798936	-5.07047	1.93959
ENSG00000221083.1	-3.26301	-3.87821	-3.06221	0.00423715	0.00847392	-2.7718	-2.85994
ENSG00000224315.2	3.62163	-3.70014	5.30716	6.38208e-06	2.77177e-05	3.56055	4.51332
ENSG00000222511.2	0.703187	-4.92443	0.916267	0.365825	0.436241	-6.4394	0.904322
ENSG00000228423.2	-0.0200032	-3.94855	-0.0199733	0.984181	0.988454	-6.92143	-0.0198271
ENSG00000074800.16	-1.45611	9.86554	-5.8541	1.22345e-06	6.7919e-06	4.52486	-4.8518
ENSG00000230679.1	-2.45635	-2.81523	-3.35353	0.0019322	0.00423289	-2.07333	-3.10046
ENSG00000142583.18	0.40683	2.6827	1.11668	0.272901	0.339292	-6.10853	1.09641
ENSG00000228526.7	1.10902	0.665979	2.42694	0.0205463	0.0347309	-4.10455	2.31622
ENSG00000049239.13	0.476596	3.34575	0.932809	0.357613	0.427692	-6.35393	0.919923
ENSG00000171621.14	-0.790276	2.61976	-1.86388	0.0707775	0.104194	-5.20317	-1.8069
ENSG00000284693.2	0.811024	0.534577	1.41274	0.166996	0.221733	-5.77037	1.38192
ENSG00000171612.7	0.373492	4.57908	1.08803	0.28569	0.352713	-6.15573	1.06762
ENSG00000231181.1	2.25118	-4.03268	2.59397	0.0138925	0.0244727	-3.79892	2.46003
ENSG00000188807.13	-1.42077	3.89173	-3.51618	0.0012976	0.00296078	-1.61351	-3.21651
ENSG00000171608.17	-0.999153	3.79821	-2.19773	0.0349868	0.0558459	-4.54378	-2.10851
ENSG00000171603.18	-0.649977	10.1557	-1.6086	0.118014	0.163786	-5.50112	-1.56317
ENSG00000178585.15	-0.934166	5.089	-3.91892	0.000430363	0.0011084	-0.610201	-3.52073
ENSG00000162441.12	0.549025	4.81078	1.74899	0.089173	0.127881	-5.35757	1.69978
ENSG00000173614.14	0.517291	2.31533	1.93286	0.0614013	0.0919034	-5.05823	1.87059
ENSG00000162444.12	-2.31782	1.89722	-2.60465	0.0136618	0.024127	-3.79645	-2.46603
ENSG00000130939.20	0.927686	5.67352	2.68925	0.010939	0.0197976	-3.56499	2.54464
ENSG00000201746.1	0.131525	-5.44014	0.18375	0.855273	0.88284	-6.98794	0.182395
ENSG00000054523.20	2.1117	8.13745	5.61867	2.73635e-06	1.34074e-05	3.82416	4.68968
ENSG00000264881.1	0.273314	-5.36426	0.377079	0.708399	0.759835	-6.92872	0.374007
ENSG00000199562.1	0.482745	-3.52131	0.464795	0.644973	0.703322	-6.79013	0.460756
ENSG00000284642.1	-0.908727	1.14023	-1.74743	0.0894497	0.128219	-5.35786	-1.69831
ENSG00000142657.21	-1.3079	6.56222	-6.37215	2.89605e-07	2.01519e-06	5.80892	-5.13009
ENSG00000175279.22	-0.555758	-0.782036	-0.813095	0.423068	0.493103	-6.61599	-0.80111
ENSG00000241563.4	-2.40597	1.9425	-4.86398	2.5285e-05	9.16217e-05	1.87925	-4.21224
ENSG00000160049.12	0.01547	5.02534	0.0681861	0.946033	0.957571	-6.83939	0.067689
ENSG00000142655.13	-1.42583	5.42433	-5.76273	2.4862e-06	1.23261e-05	4.15734	-4.70926
ENSG00000287727.1	3.28108	-1.28881	4.59929	5.37853e-05	0.000175953	1.49585	4.03854
ENSG00000120948.19	-1.13997	6.67704	-5.78106	1.73898e-06	9.13823e-06	4.24196	-4.78161
ENSG00000116649.10	-3.42803	5.80511	-10.4605	7.96121e-12	4.47329e-10	17.4485	-6.83924
ENSG00000171824.14	-0.202041	5.20796	-1.1214	0.269782	0.335991	-6.25885	-1.10357
ENSG00000230337.2	-1.99896	-0.526309	-4.57057	5.88905e-05	0.000190732	1.09294	-4.01721
ENSG00000198793.13	1.79756	5.95492	5.55087	3.82603e-06	1.78841e-05	3.62371	4.62062
ENSG00000120942.14	-0.244913	3.10514	-0.843775	0.404572	0.474664	-6.52772	-0.833484
ENSG00000204624.8	0.370238	3.05316	1.05461	0.298862	0.366767	-6.29981	1.03888
ENSG00000116661.11	-2.37989	7.83837	-6.12455	5.39738e-07	3.40093e-06	5.33487	-5.01162
ENSG00000132879.14	-2.44509	7.62606	-7.27863	1.81358e-08	2.09768e-07	8.50444	-5.6289
ENSG00000116663.11	-0.537982	3.28677	-1.73625	0.0922291	0.131829	-5.30896	-1.68375
ENSG00000116670.15	-2.20338	4.28193	-6.53706	1.55956e-07	1.20642e-06	6.35655	-5.24539
ENSG00000162490.7	1.33151	0.564231	2.41895	0.0209478	0.0353437	-4.10318	2.30892
ENSG00000177674.16	-1.58428	2.42881	-3.23454	0.00268126	0.00565619	-2.30228	-3.0021
ENSG00000177000.13	0.423152	4.1524	1.11573	0.272422	0.338756	-6.18737	1.0975
ENSG00000011021.23	-0.678827	6.18357	-1.92801	0.06296	0.0939453	-4.99774	-1.85947
ENSG00000175206.11	-1.93631	1.95284	-3.7003	0.000784132	0.00189077	-1.14749	-3.35834
ENSG00000116685.16	-1.85309	5.07145	-5.81777	1.66534e-06	8.80874e-06	4.32176	-4.7903
ENSG00000083444.17	-1.31579	5.21392	-5.6792	2.4597e-06	1.22198e-05	3.96845	-4.71144
ENSG00000116688.18	0.785342	7.26229	2.62209	0.0134894	0.0238593	-3.65034	2.47058
ENSG00000116691.11	-2.48266	4.405	-7.21352	2.06581e-08	2.3215e-07	9.1404	-5.6064
ENSG00000028137.19	-0.723541	2.33424	-1.51609	0.13887	0.188592	-5.67683	-1.48001
ENSG00000048707.15	1.60622	6.6946	4.4231	0.000100318	0.000304538	0.684123	3.88982
ENSG00000239149.1	-0.523833	-3.3004	-0.723379	0.474399	0.543481	-6.56062	-0.71534
ENSG00000162496.9	-0.997353	4.31196	-3.8366	0.00050181	0.00127237	-0.828164	-3.47979
ENSG00000288927.1	2.38889	-2.90918	2.67245	0.0116847	0.0209882	-3.53596	2.52153
ENSG00000272482.1	-0.0451354	-2.63866	-0.0654074	0.948235	0.959442	-6.9314	-0.0649234
ENSG00000162494.6	-1.98458	1.22585	-4.97817	2.09029e-05	7.78046e-05	2.13465	-4.25502
ENSG00000162493.17	-0.0896164	2.64101	-0.298892	0.766968	0.810582	-6.70999	-0.296343
ENSG00000116731.23	-0.538148	7.04633	-1.61614	0.1151	0.160285	-5.61957	-1.57568
ENSG00000289380.1	3.23776	-3.95779	4.55943	6.06184e-05	0.000195571	1.14787	4.01039
ENSG00000189337.17	-0.463186	5.79139	-1.19771	0.239387	0.302556	-6.11851	-1.17652
ENSG00000171729.14	0.068944	1.72115	0.190525	0.850031	0.878517	-6.76956	0.189078
ENSG00000142634.13	-2.83654	6.77302	-6.18303	4.84427e-07	3.1055e-06	5.33051	-5.03238
ENSG00000132906.18	-0.705317	3.60291	-2.42015	0.0208604	0.0352126	-4.26022	-2.3105
ENSG00000116138.13	1.33821	4.76785	4.96588	1.79516e-05	6.80766e-05	2.23358	4.28895
ENSG00000251866.1	-0.601865	-5.51601	-1.09771	0.280152	0.346861	-6.32692	-1.07998
ENSG00000272510.1	-0.55205	-3.28557	-0.654046	0.517636	0.585396	-6.74486	-0.646994
ENSG00000116771.6	-1.06198	2.53545	-3.14244	0.00353598	0.00722377	-2.50353	-2.91684
ENSG00000235084.3	-0.845185	-1.93403	-1.16893	0.250849	0.31521	-6.26669	-1.14829
ENSG00000197312.12	0.941721	4.07248	2.42749	0.0205349	0.0347144	-4.10315	2.31643
ENSG00000116786.13	-1.14267	7.65152	-3.85185	0.00048008	0.00122386	-0.785368	-3.49163
ENSG00000162461.8	-1.37594	0.531666	-2.70597	0.0107729	0.0195247	-3.45553	-2.54998
ENSG00000162458.13	-0.427268	1.40337	-0.795996	0.431907	0.501753	-6.65737	-0.785933
ENSG00000233954.7	-1.13463	3.39341	-3.7374	0.000720862	0.00175259	-1.06248	-3.38152
ENSG00000179743.4	-0.2639	2.4157	-0.618646	0.540168	0.6069	-6.81264	-0.61256
ENSG00000065526.12	1.89957	5.39838	4.07542	0.000270388	0.000733938	-0.198109	3.64213
ENSG00000116809.12	-1.51074	4.91596	-6.22019	4.84961e-07	3.10779e-06	5.7936	-5.03217
ENSG00000183888.4	-0.632112	2.25325	-1.89318	0.0669704	0.0992926	-5.07037	-1.83187
ENSG00000173641.18	-0.737408	0.968639	-1.63296	0.112112	0.156816	-5.63015	-1.58877
ENSG00000232456.1	-0.932789	-0.728948	-0.850763	0.401275	0.471432	-6.60407	-0.839346
ENSG00000185519.9	-3.18688	3.08351	-8.68224	3.09665e-10	7.63454e-09	11.4775	-6.29386
ENSG00000142627.13	0.141948	0.586977	0.300591	0.765765	0.809428	-6.70502	0.297919
ENSG00000288398.1	-0.815664	2.23299	-1.77993	0.0843994	0.121734	-5.26421	-1.72571
ENSG00000132881.12	-0.187622	1.91267	-0.511124	0.612591	0.673882	-6.79293	-0.506378
ENSG00000233929.1	-1.8146	-3.86965	-1.94502	0.0612062	0.0916302	-5.19005	-1.872
ENSG00000037637.11	0.11083	4.94662	0.519408	0.606917	0.668697	-6.6728	0.51448
ENSG00000055070.17	-0.196042	4.65644	-0.645069	0.523252	0.590764	-6.60415	-0.638341
ENSG00000157191.20	-0.51103	3.70319	-1.39265	0.172728	0.228271	-5.86276	-1.36349
ENSG00000080947.15	1.21514	2.46261	3.25753	0.00258918	0.00548149	-2.18949	3.01272
ENSG00000206652.1	4.71693	-2.65009	4.70498	5.03283e-05	0.000166144	1.4723	4.0541
ENSG00000219481.11	1.06461	4.75677	2.52541	0.0162853	0.0281676	-3.94227	2.40246
ENSG00000271732.1	-0.357113	-4.36943	-0.272454	0.78688	0.826963	-6.83961	-0.270365
ENSG00000215908.10	-0.238766	4.30301	-1.00992	0.320649	0.389352	-6.23845	-0.993124
ENSG00000186301.8	0.243645	-0.0297103	0.441552	0.661538	0.718144	-6.77615	0.43779
ENSG00000207513.1	-2.29383	-4.1984	-0.912459	0.368347	0.438672	-6.3171	-0.899574
ENSG00000236698.1	2.98213	0.748706	6.20987	4.16386e-07	2.73214e-06	6.16159	5.06131
ENSG00000058453.17	-1.21173	4.28997	-3.66335	0.000832526	0.00199441	-1.26116	-3.34175
ENSG00000207389.1	2.0344	-3.57748	1.20621	0.236017	0.298992	-6.07375	1.185
ENSG00000238142.3	-2.8488	1.75179	-7.18247	3.82367e-08	3.84755e-07	7.71596	-5.49881
ENSG00000207005.1	-0.21224	-3.32544	-0.122703	0.903211	0.923208	-6.64461	-0.121606
ENSG00000226526.1	2.37067	-2.92381	2.33727	0.0254786	0.0420901	-4.27952	2.23407
ENSG00000159363.19	-1.41977	7.58125	-3.28868	0.00250225	0.00531621	-2.14412	-3.02307
ENSG00000117118.10	-0.072665	6.34753	-0.197775	0.844569	0.874198	-6.74673	-0.196053
ENSG00000117115.13	0.134597	6.53817	0.221988	0.825633	0.85889	-6.82212	0.220306
ENSG00000159339.13	-1.72178	0.603301	-2.66429	0.0125691	0.0224029	-3.52846	-2.49575
ENSG00000179051.14	-0.420697	5.64065	-1.63854	0.111338	0.155905	-5.47532	-1.59221
ENSG00000074964.17	0.569676	4.51945	1.95039	0.0596886	0.0896422	-4.98188	1.88309
ENSG00000117154.12	-2.26188	6.57782	-6.91315	7.70348e-08	6.78736e-07	7.06834	-5.37394
ENSG00000280222.1	1.55213	-0.644594	1.48209	0.147295	0.198656	-5.75041	1.44915
ENSG00000009709.12	0.387999	1.73855	0.878447	0.385893	0.456394	-6.4163	0.867089
ENSG00000159423.17	-0.0921171	5.28704	-0.231528	0.818374	0.852887	-6.75215	-0.229636
ENSG00000169991.11	0.0485465	3.92205	0.108894	0.913937	0.931675	-6.80069	0.108074
ENSG00000272084.1	-0.763111	-0.892569	-1.2272	0.227973	0.290239	-6.13303	-1.2056
ENSG00000127481.15	2.96962	6.52589	6.864	5.95229e-08	5.47284e-07	7.15913	5.42023
ENSG00000230424.2	-0.536876	-0.54882	-0.875133	0.387595	0.457833	-6.40921	-0.863988
ENSG00000127463.16	1.02654	6.04416	4.79872	3.56494e-05	0.000123498	1.66046	4.13401
ENSG00000053372.5	-1.49144	5.56618	-6.21701	5.7783e-07	3.59614e-06	5.93984	-4.99848
ENSG00000211454.16	-0.345799	-0.117773	-0.896672	0.376308	0.446563	-6.40409	-0.884719
ENSG00000162482.5	0.115552	1.03941	0.315155	0.754751	0.799886	-6.67478	0.312381
ENSG00000053371.13	-1.24857	5.22858	-4.12475	0.000220277	0.000610648	-0.0710722	-3.69455
ENSG00000200403.1	0.0839971	-5.45026	0.125295	0.901009	0.921434	-6.99622	0.124386
ENSG00000040487.13	-1.4346	3.68197	-6.26387	3.68819e-07	2.46087e-06	5.72074	-5.08439
ENSG00000077549.19	-1.65407	7.37288	-8.40353	9.34627e-10	1.85264e-08	10.7067	-6.12019
ENSG00000173436.15	-0.326837	4.21021	-1.46143	0.153337	0.20577	-5.89419	-1.42784
ENSG00000158747.15	-2.63292	7.43631	-6.00203	9.03968e-07	5.22787e-06	5.24085	-4.91147
ENSG00000226396.1	-0.388615	-2.41634	-0.431593	0.668739	0.724515	-6.71628	-0.427879
ENSG00000158748.4	-2.07973	2.32012	-4.15943	0.000197673	0.000555133	-0.0144416	-3.72197
ENSG00000162542.14	1.51055	0.489327	2.9511	0.00563466	0.0109183	-2.93151	2.76832
ENSG00000169914.6	0.955178	4.01915	3.06167	0.00437567	0.00871727	-2.68389	2.84973
ENSG00000127472.11	-0.105216	1.85022	-0.249216	0.805018	0.841754	-6.63913	-0.246858
ENSG00000187980.7	-3.51011	1.00251	-7.66422	5.52985e-09	7.86538e-08	10.4184	-5.83039
ENSG00000162543.6	1.01272	3.22894	2.10032	0.0433273	0.0674411	-4.70577	2.02054
ENSG00000236963.8	-1.66023	1.93458	-5.80963	1.56717e-06	8.36479e-06	4.3224	-4.80247
ENSG00000162545.6	-1.58253	9.00923	-5.82507	1.87734e-06	9.69662e-06	4.84498	-4.7662
ENSG00000289402.1	0.478393	-1.43643	0.579224	0.566159	0.631275	-6.83974	0.573718
ENSG00000090432.7	-1.04622	4.63727	-4.87139	3.5348e-05	0.000122571	1.84296	-4.13596
ENSG00000183114.8	-2.49453	4.05689	-6.31489	3.17986e-07	2.17303e-06	5.64985	-5.11246
ENSG00000158825.6	-3.6128	-0.764049	-5.92228	1.52616e-06	8.17198e-06	4.85219	-4.80778
ENSG00000158828.8	-1.51746	9.43332	-5.19904	1.09647e-05	4.43751e-05	2.69892	-4.39722
ENSG00000117242.7	-1.34445	2.35218	-2.53696	0.0158096	0.02743	-4.02763	-2.41328
ENSG00000244038.11	-0.0659402	6.18709	-0.232463	0.817594	0.852322	-6.78846	-0.23064
ENSG00000117245.13	-2.09643	5.13147	-5.48136	3.88227e-06	1.81392e-05	3.48895	-4.61759
ENSG00000189410.12	-0.928986	5.987	-1.76719	0.0861701	0.123992	-5.31682	-1.71596
ENSG00000127483.19	1.01372	7.00826	4.43137	0.000101932	0.000308577	0.8577	3.88595
ENSG00000075151.24	2.6198	7.05196	5.26477	1.02045e-05	4.16628e-05	3.32516	4.4128
ENSG00000221808.1	1.29138	-4.69767	1.62026	0.114211	0.159261	-5.57211	1.57955
ENSG00000233072.1	2.65493	-4.334	2.74164	0.00959754	0.0176162	-3.46301	2.59
ENSG00000236073.2	1.85517	-4.56424	3.06998	0.00414459	0.00830406	-2.69031	2.86694
ENSG00000117298.16	0.292573	5.10103	0.964225	0.341818	0.41113	-6.46676	0.95058
ENSG00000227001.3	2.72463	-2.27741	2.78929	0.00849912	0.0158051	-3.37433	2.63157
ENSG00000142794.19	3.68392	1.2914	5.63432	2.37673e-06	1.18727e-05	4.37647	4.71843
ENSG00000162551.14	-1.79873	4.22902	-5.837	1.32325e-06	7.26436e-06	4.41826	-4.83623
ENSG00000076864.21	-1.25619	7.61488	-4.04645	0.000317906	0.000845402	-0.277174	-3.60025
ENSG00000090686.16	0.883995	5.51625	3.01744	0.00500048	0.00981722	-2.86915	2.807
ENSG00000142798.20	0.936659	3.47928	1.4544	0.154838	0.207555	-5.84536	1.42265
ENSG00000218510.9	-0.608936	1.54122	-1.49499	0.143967	0.194674	-5.72931	-1.46118
ENSG00000070831.18	3.65273	1.2193	5.35668	6.36159e-06	2.765e-05	3.36512	4.514
ENSG00000230068.2	3.94831	-3.60462	7.25559	2.09574e-08	2.34665e-07	8.19591	5.60391
ENSG00000162552.15	-1.52949	1.29759	-4.61722	5.16804e-05	0.000170168	1.21132	-4.04789
ENSG00000266564.1	-0.551948	-5.71286	-1.02684	0.312694	0.381396	-6.4827	-1.00959
ENSG00000184677.18	1.16589	4.03571	3.12957	0.00365701	0.00744167	-2.51823	2.90633
ENSG00000237200.1	1.69457	-4.89606	2.37977	0.0229703	0.0383446	-4.25674	2.27393
ENSG00000070886.12	-1.38688	1.16709	-3.28072	0.00235421	0.00503664	-2.21717	-3.04148
ENSG00000173372.18	-2.6468	2.81597	-5.27909	1.16906e-05	4.68853e-05	3.22508	-4.38328
ENSG00000159189.13	-0.568123	3.63753	-1.38958	0.173532	0.229097	-5.94227	-1.36094
ENSG00000173369.18	-0.944146	4.20494	-2.14817	0.0388938	0.0612638	-4.7347	-2.06531
ENSG00000133216.17	0.262773	4.27638	0.904831	0.372365	0.442517	-6.37005	0.892053
ENSG00000004487.18	-0.25286	6.44246	-1.02793	0.311067	0.379667	-6.36241	-1.01299
ENSG00000169641.14	0.947505	6.0529	1.87183	0.069754	0.102869	-5.15592	1.8135
ENSG00000289014.1	2.74154	-2.38469	3.80609	0.000546723	0.00137059	-0.717019	3.45675
ENSG00000179546.5	-0.400797	-0.309867	-0.698612	0.489545	0.55842	-6.54214	-0.691032
ENSG00000261326.4	2.10254	0.261985	3.17803	0.00321207	0.00662826	-2.33696	2.94668
ENSG00000125944.21	1.69253	6.32831	3.58174	0.00102946	0.0024081	-1.44205	3.28235
ENSG00000125945.15	0.804305	4.57306	3.59581	0.00102597	0.002402	-1.40433	3.28331
ENSG00000249087.8	-0.742863	2.44102	-2.97555	0.00548208	0.0106578	-2.98269	-2.77725
ENSG00000204219.11	-1.22357	2.75499	-3.49124	0.00138069	0.00313132	-1.67562	-3.19866
ENSG00000088280.20	-0.0553487	3.66021	-0.197767	0.844376	0.87404	-6.86104	-0.1963
ENSG00000117318.9	-0.374055	4.27346	-1.03137	0.310392	0.37895	-6.23419	-1.0144
ENSG00000142676.14	-1.44894	7.76827	-3.36787	0.0020331	0.00442194	-1.96248	-3.08535
ENSG00000236810.7	-0.870956	1.24659	-2.84706	0.00737952	0.0139186	-3.23874	-2.67921
ENSG00000011007.13	0.753237	4.84972	4.41279	0.000113187	0.00033869	0.844757	3.86043
ENSG00000057757.10	-1.14871	7.48725	-5.04533	1.42236e-05	5.55132e-05	2.41734	-4.34038
ENSG00000011009.11	-2.86977	4.91385	-7.86634	8.76446e-09	1.14671e-07	10.9178	-5.75306
ENSG00000117308.15	-0.709279	4.4624	-2.73524	0.0101735	0.0185652	-3.41141	-2.56988
ENSG00000117305.15	-1.66215	4.4771	-5.37002	5.37542e-06	2.39624e-05	3.26614	-4.54958
ENSG00000179163.12	-0.184096	3.88256	-0.878523	0.386782	0.45707	-6.35989	-0.865469
ENSG00000189266.13	1.03076	5.06295	3.15792	0.00334568	0.00687894	-2.47451	2.93405
ENSG00000188529.15	2.05808	4.73348	7.90686	2.75405e-09	4.45918e-08	9.97229	5.94562
ENSG00000001460.18	-0.975334	4.26418	-4.5039	8.13338e-05	0.000252622	0.891136	-3.94044
ENSG00000001461.17	0.476768	6.67739	1.33448	0.191632	0.249853	-5.89889	1.30577
ENSG00000288982.1	-1.85581	-0.285023	-3.03804	0.00453878	0.00900631	-2.8167	-2.83807
ENSG00000117602.13	1.27713	2.08368	2.15031	0.0385898	0.0608245	-4.58137	2.06853
ENSG00000133226.18	0.501844	5.36431	1.50225	0.142065	0.192306	-5.78356	1.46814
ENSG00000169504.15	3.07928	4.88585	3.64346	0.000869628	0.00207234	-1.24831	3.32963
ENSG00000117614.10	-0.471544	4.63991	-1.64153	0.109796	0.153933	-5.53002	-1.59911
ENSG00000284602.1	1.46165	-0.621338	2.76568	0.00934693	0.0171968	-3.32569	2.5991
ENSG00000284657.1	1.74663	-2.84153	1.55729	0.128997	0.176974	-5.75492	1.51807
ENSG00000117616.18	1.43228	4.93644	3.40878	0.00174395	0.00386212	-1.85407	3.13069
ENSG00000272432.1	-1.20105	-1.41481	-2.24025	0.0315442	0.0509	-4.63262	-2.15014
ENSG00000261349.1	4.39213	-2.94357	6.707	9.52163e-08	8.05634e-07	6.88994	5.33562
ENSG00000224183.1	2.61831	-2.19404	3.1449	0.00338689	0.00695383	-2.52954	2.93025
ENSG00000183726.11	-0.257665	5.81071	-1.0592	0.297543	0.365399	-6.42128	-1.04172
ENSG00000188672.19	-0.622389	0.335966	-1.27684	0.210145	0.270759	-6.00841	-1.25317
ENSG00000204178.11	0.508066	4.99796	3.56689	0.00107731	0.00251002	-1.50159	3.26952
ENSG00000157978.12	-1.75626	3.06485	-2.39119	0.0223236	0.0373924	-4.20327	-2.28482
ENSG00000225643.1	-2.31786	-2.47857	-3.09218	0.00389552	0.00786739	-2.66968	-2.8865
ENSG00000117643.15	0.650638	5.6762	1.61653	0.114987	0.160192	-5.59581	1.57617
ENSG00000162430.18	-1.0383	4.92907	-2.7849	0.0087297	0.0161845	-3.33211	-2.62246
ENSG00000117640.18	-1.20288	5.69801	-6.45941	3.27044e-07	2.22584e-06	6.77928	-5.10716
ENSG00000127423.11	0.0497961	1.37087	0.144628	0.885904	0.90885	-6.76156	0.143488
ENSG00000182749.6	-1.46468	3.27426	-4.20936	0.00018549	0.000524935	0.178699	-3.738
ENSG00000117632.23	-1.32752	9.9113	-4.00512	0.000308881	0.000824428	-0.388583	-3.60774
ENSG00000158006.14	0.490008	2.13039	1.20881	0.234887	0.297681	-6.09921	1.18787
ENSG00000252691.1	-0.512449	-5.7272	-1.05981	0.296513	0.364276	-6.45115	-1.04394
ENSG00000158008.10	-1.24609	5.67981	-2.72678	0.00994283	0.018187	-3.51169	-2.57781
ENSG00000175087.10	1.96218	3.21627	6.93689	6.23529e-08	5.6802e-07	8.39845	5.41192
ENSG00000197245.6	-1.91617	0.665299	-4.96617	1.97032e-05	7.38826e-05	2.11009	-4.26823
ENSG00000142684.9	-3.41577	4.42629	-7.17113	2.34085e-08	2.57074e-07	9.01124	-5.58471
ENSG00000142675.18	-2.40609	0.480983	-4.54331	7.32977e-05	0.000231048	1.00391	-3.96532
ENSG00000236155.7	-2.14973	0.894557	-5.7858	1.49453e-06	8.02222e-06	4.88101	-4.81197
ENSG00000130695.16	0.561757	3.30789	1.13352	0.264767	0.330522	-6.18467	1.11519
ENSG00000142669.15	-4.08651	6.53604	-11.9865	1.59533e-13	2.26735e-11	20.3952	-7.37896
ENSG00000158062.21	-2.54459	5.07631	-8.52675	1.2019e-09	2.25305e-08	12.3885	-6.07999
ENSG00000169442.9	-3.43089	0.845723	-5.98559	1.02234e-06	5.80552e-06	4.77108	-4.88729
ENSG00000117682.17	-0.786776	4.92414	-4.76279	4.29699e-05	0.000145226	1.86068	-4.0909
ENSG00000198830.11	-0.258151	5.73259	-0.656782	0.515648	0.583604	-6.68149	-0.650068
ENSG00000117676.14	-0.761591	3.43834	-1.91484	0.0640686	0.0954357	-5.0568	-1.8517
ENSG00000117713.21	1.66319	5.1545	3.65269	0.000844564	0.00201814	-1.2723	3.33776
ENSG00000060642.12	0.125377	3.21116	0.49371	0.624728	0.68537	-6.79965	0.48916
ENSG00000204160.12	-1.28889	4.09052	-5.01711	1.96161e-05	7.36068e-05	2.22086	-4.26922
ENSG00000142751.15	-0.483126	4.41145	-2.79586	0.00850333	0.0158091	-3.38124	-2.6314
ENSG00000289554.1	3.44995	-2.8382	3.78703	0.000577195	0.00143935	-0.821676	3.44211
ENSG00000198746.13	-1.98159	4.37601	-8.07275	1.70628e-09	2.98978e-08	11.6175	-6.02355
ENSG00000090273.14	-2.79691	7.85447	-8.85951	2.85024e-10	7.18174e-09	12.842	-6.30671
ENSG00000253368.4	-1.2478	5.62074	-3.74013	0.000721986	0.00175512	-1.05357	-3.38109
ENSG00000158246.8	-0.729372	-0.407351	-1.25215	0.218941	0.280263	-6.11555	-1.22935
ENSG00000090020.11	-1.76799	5.30686	-3.61061	0.00102006	0.00239099	-1.37896	-3.28493
ENSG00000214973.3	1.19974	-1.80264	1.42488	0.163075	0.217031	-5.85857	1.3948
ENSG00000142784.16	-0.0444168	5.48725	-0.123144	0.902753	0.922827	-6.79324	-0.122184
ENSG00000243659.1	0.0183453	-1.5341	0.0296188	0.976552	0.982829	-6.95496	0.0293924
ENSG00000186501.15	-2.47802	5.75126	-8.89373	1.85172e-10	5.09048e-09	12.5067	-6.37316
ENSG00000241547.1	2.66118	-3.88355	3.00415	0.00490348	0.00965055	-2.85763	2.81331
ENSG00000142733.17	-0.703369	2.89557	-1.97114	0.0567158	0.0856479	-5.02955	-1.90549
ENSG00000181773.7	-2.26119	2.02745	-4.26227	0.000152285	0.000440001	0.283661	-3.78731
ENSG00000158195.11	0.604114	4.30862	1.13548	0.264178	0.329938	-6.1609	1.11657
ENSG00000237429.1	0.698365	-2.58381	0.966328	0.341356	0.41068	-6.52954	0.95149
ENSG00000126705.15	0.0473018	4.79777	0.0793709	0.937217	0.950683	-6.80499	0.0787676
ENSG00000000938.13	-0.338846	1.50779	-0.930358	0.358952	0.429058	-6.33969	-0.917363
ENSG00000235912.1	-2.10763	2.67346	-6.18826	7.4764e-07	4.46756e-06	5.66059	-4.94856
ENSG00000126709.16	-1.79822	5.72946	-3.9358	0.000426551	0.00109976	-0.567042	-3.52309
ENSG00000009780.16	1.15535	3.16091	4.34888	0.000119394	0.000355161	0.537804	3.84737
ENSG00000117758.14	0.459471	6.61017	2.01789	0.0519742	0.0792828	-4.86037	1.94335
ENSG00000269971.1	3.05135	-3.80459	3.56353	0.00108371	0.00252306	-1.49147	3.26784
ENSG00000270031.1	1.0267	-3.96956	0.956578	0.345495	0.415003	-6.457	0.943363
ENSG00000117751.18	0.155176	4.94353	0.584688	0.562567	0.627914	-6.66918	0.579033
ENSG00000252947.1	3.46251	-3.43794	6.82974	6.44256e-08	5.82994e-07	8.09255	5.40606
ENSG00000130775.16	-1.37752	3.03311	-2.49722	0.0174181	0.0299317	-4.01351	-2.37776
ENSG00000117748.10	-0.922234	5.56597	-3.50482	0.00135149	0.00307374	-1.64064	-3.20482
ENSG00000158156.9	-0.590395	2.06174	-1.66969	0.104164	0.14688	-5.44308	-1.62499
ENSG00000158161.16	0.797531	3.69271	3.09348	0.00390661	0.00788831	-2.62321	2.88561
ENSG00000240750.3	0.897644	-4.8905	0.930583	0.358586	0.428644	-6.48713	0.918062
ENSG00000228589.3	-0.487259	1.9079	-0.819778	0.419883	0.490089	-6.65934	-0.806625
ENSG00000169403.12	0.555574	0.937743	1.04048	0.305809	0.374195	-6.18687	1.02405
ENSG00000126698.11	-1.35066	6.83026	-4.89054	2.4864e-05	9.02917e-05	1.90974	-4.21603
ENSG00000130770.18	-1.85762	7.35259	-5.34294	7.16186e-06	3.05662e-05	3.07848	-4.48882
ENSG00000130766.5	-0.960977	3.74559	-2.44379	0.019999	0.0338848	-4.0562	-2.32637
ENSG00000130772.14	-0.863315	3.11534	-3.13106	0.00353873	0.00722872	-2.5876	-2.9166
ENSG00000204138.13	0.99226	2.77476	2.60442	0.0135621	0.0239724	-3.68953	2.46866
ENSG00000180198.17	-0.494188	2.26627	-2.34577	0.0248001	0.0411035	-4.40136	-2.2445
ENSG00000242125.3	-0.58047	2.9349	-1.98884	0.0547798	0.0830559	-4.93501	-1.92062
ENSG00000200087.1	6.85198	1.62116	11.5109	1.96751e-13	2.69079e-11	20.2038	7.35099
ENSG00000180098.9	-1.07417	3.92948	-3.54315	0.0012457	0.00285315	-1.54195	-3.2282
ENSG00000197989.15	-1.99168	2.67688	-4.90022	2.19398e-05	8.11491e-05	1.94754	-4.24418
ENSG00000221539.1	-1.4554	-2.70699	-1.98362	0.0557153	0.0843038	-4.91537	-1.91326
ENSG00000120656.14	-0.0402141	3.67868	-0.11372	0.910132	0.92871	-6.81177	-0.112872
ENSG00000229388.1	0.799731	-1.52276	0.947883	0.349728	0.419415	-6.42553	0.935118
ENSG00000162419.13	0.508516	2.99041	2.35604	0.0242906	0.0403328	-4.29465	2.2525
ENSG00000198492.16	1.13878	5.35482	4.29748	0.000140985	0.00041123	0.367672	3.80643
ENSG00000116329.12	0.533996	3.85196	0.827185	0.413781	0.484162	-6.50348	0.817258
ENSG00000159023.22	2.32067	3.60559	8.87299	1.92167e-10	5.24299e-09	12.9896	6.36747
ENSG00000253304.2	-0.426476	1.79721	-1.02656	0.311867	0.380515	-6.30125	-1.01131
ENSG00000116350.18	-0.00941834	5.87796	-0.0309381	0.975497	0.981909	-6.91506	-0.0307145
ENSG00000116353.16	-1.85111	5.34409	-7.77835	4.56274e-09	6.7282e-08	9.30821	-5.86238
ENSG00000060656.20	-0.0591471	4.71967	-0.137525	0.891457	0.913124	-6.79432	-0.13646
ENSG00000186056.10	0.114296	-0.223569	0.13953	0.889845	0.911775	-6.89591	0.1385
ENSG00000162511.8	-1.3744	4.41881	-2.7937	0.00861671	0.0159927	-3.39933	-2.6269
ENSG00000162512.16	-0.608006	7.09509	-1.41383	0.167115	0.221838	-5.80078	-1.38153
ENSG00000134644.16	1.06029	6.20199	3.10519	0.00378669	0.00766966	-2.64831	2.89541
ENSG00000084628.10	-2.18721	3.20378	-6.00389	1.30602e-06	7.19156e-06	4.75361	-4.83884
ENSG00000060688.13	-0.210696	4.53439	-0.67726	0.502824	0.571498	-6.68691	-0.670053
ENSG00000229447.2	2.81458	-4.24363	3.97003	0.000347189	0.000915551	-0.398703	3.57728
ENSG00000121766.16	-1.27929	6.2504	-4.90424	2.64559e-05	9.52141e-05	1.93524	-4.20201
ENSG00000229044.1	-1.30778	-0.240901	-2.2563	0.0307817	0.0498472	-4.54416	-2.15988
ENSG00000121769.8	-2.12247	7.07186	-5.51448	4.66445e-06	2.12326e-05	3.51923	-4.57934
ENSG00000142910.16	-0.448656	3.18641	-1.0757	0.289458	0.356737	-6.28491	-1.05931
ENSG00000121764.12	0.274171	-0.153319	0.400389	0.691429	0.744644	-6.71339	0.396917
ENSG00000162517.13	-1.83823	6.72501	-7.7358	5.63712e-09	7.99081e-08	9.16846	-5.82718
ENSG00000084636.18	-1.36098	6.16363	-3.40251	0.00171871	0.00381321	-1.90237	-3.13497
ENSG00000121753.13	-1.3099	7.8076	-2.59801	0.0138318	0.0243796	-3.73488	-2.4616
ENSG00000266580.1	0.403268	-4.95929	0.611669	0.544742	0.611439	-6.66458	0.605658
ENSG00000269967.1	3.02444	-4.20257	2.89728	0.00646136	0.012346	-3.119	2.7234
ENSG00000184007.22	0.112008	7.25199	0.286455	0.776257	0.818291	-6.8776	0.2842
ENSG00000121774.18	0.0484299	6.45439	0.181207	0.857269	0.88463	-6.89804	0.179852
ENSG00000121775.18	-2.14897	3.72172	-10.3734	6.93406e-12	4.01014e-10	16.3369	-6.85901
ENSG00000266203.1	0.199757	-5.26757	0.285601	0.776872	0.818741	-6.96125	0.283398
ENSG00000025800.14	1.93887	5.73042	4.90969	2.16868e-05	8.0337e-05	1.99814	4.24678
ENSG00000084652.16	-0.198685	5.00611	-0.714542	0.480073	0.549142	-6.52737	-0.706185
ENSG00000160050.16	-2.03184	3.80922	-5.22453	8.95584e-06	3.70731e-05	2.89927	-4.44096
ENSG00000224066.1	-0.275435	-0.440108	-0.549138	0.586449	0.649915	-6.76603	-0.543988
ENSG00000160051.12	-0.932548	2.44491	-3.17345	0.00315661	0.0065301	-2.45627	-2.95206
ENSG00000160055.20	-1.42991	3.40703	-5.0929	1.82504e-05	6.90903e-05	2.42488	-4.28529
ENSG00000084623.12	-0.829742	6.87246	-3.16722	0.00340518	0.00698808	-2.43704	-2.92858
ENSG00000220785.8	-0.612883	1.45745	-1.37344	0.178491	0.234845	-5.89361	-1.34542
ENSG00000183615.6	-2.88531	-1.82006	-5.48429	3.7418e-06	1.75394e-05	3.51271	-4.62523
ENSG00000116478.12	-0.264379	3.50078	-0.6714	0.506541	0.575051	-6.57473	-0.664233
ENSG00000175130.7	-2.31165	7.73438	-3.95634	0.000375488	0.000982314	-0.483094	-3.55674
ENSG00000225828.2	-3.06581	1.21507	-5.02283	1.79564e-05	6.80766e-05	2.33035	-4.28889
ENSG00000160058.19	-0.222213	6.23348	-0.947476	0.349915	0.419593	-6.43516	-0.934754
ENSG00000160062.15	1.10817	1.74054	3.54754	0.00117041	0.00269974	-1.47557	3.246
ENSG00000176261.16	-1.14992	4.28683	-3.57703	0.00127348	0.00291125	-1.4472	-3.22189
ENSG00000162521.19	1.0797	6.66041	5.49837	5.82399e-06	2.5598e-05	4.00722	4.53268
ENSG00000162520.15	1.16533	2.16863	4.70094	4.50063e-05	0.000150865	1.45852	4.08015
ENSG00000162522.11	-0.734254	4.33918	-1.53865	0.132987	0.181772	-5.68957	-1.50243
ENSG00000134684.13	-1.1727	7.69814	-4.39499	0.00010422	0.000314846	0.613637	-3.88055
ENSG00000116497.18	0.9389	3.35593	2.50757	0.0172456	0.0296705	-3.87815	2.38143
ENSG00000160097.20	-0.141776	5.00049	-0.40544	0.687769	0.741254	-6.7208	-0.401885
ENSG00000121905.10	-1.58542	7.9953	-3.99437	0.000330375	0.000875244	-0.420085	-3.59024
ENSG00000121900.19	-2.96353	4.93581	-8.21435	1.14022e-09	2.16731e-08	12.0177	-6.08843
ENSG00000116514.17	0.287869	5.05747	0.907963	0.370284	0.440574	-6.41186	0.895942
ENSG00000004455.18	-0.815167	5.14686	-2.23285	0.0321767	0.0518053	-4.49741	-2.14221
ENSG00000142920.17	-1.62766	5.36451	-7.12092	3.79409e-08	3.82133e-07	7.64188	-5.50018
ENSG00000278997.1	0.866831	-2.54018	0.977593	0.335025	0.404235	-6.40313	0.964041
ENSG00000116525.14	0.0823955	3.084	0.187824	0.852106	0.880236	-6.82842	0.186431
ENSG00000160094.15	-1.03907	4.45141	-4.01433	0.000371061	0.0009719	-0.350207	-3.55985
ENSG00000270115.1	-0.278439	-4.09662	-0.276546	0.783813	0.824378	-6.76938	-0.274353
ENSG00000134686.20	-1.70956	5.95871	-5.57614	3.505e-06	1.65732e-05	3.68665	-4.63876
ENSG00000284154.1	1.0604	-5.06409	1.38358	0.175275	0.231159	-6.04408	1.35545
ENSG00000222112.1	2.25405	-4.34146	2.84549	0.00737367	0.01391	-3.24895	2.67948
ENSG00000121903.15	2.36864	2.12893	6.02265	1.04321e-06	5.90193e-06	4.91888	4.88331
ENSG00000121904.19	2.80294	3.52962	5.59766	2.6446e-06	1.29988e-05	4.45304	4.69665
ENSG00000163866.9	-1.72166	6.10429	-5.91783	1.23367e-06	6.83645e-06	4.96354	-4.85015
ENSG00000189280.3	-2.12949	0.494872	-5.87383	3.25417e-06	1.55316e-05	4.98722	-4.65409
ENSG00000187513.9	-1.46868	1.21931	-3.12741	0.00355379	0.00725607	-2.56026	-2.91527
ENSG00000116544.12	-0.46685	5.70217	-0.914884	0.366551	0.43682	-6.44119	-0.902952
ENSG00000163867.17	1.1155	2.83261	4.16247	0.000199203	0.000558925	0.060568	3.72003
ENSG00000197056.11	3.69476	0.460311	6.56545	2.03887e-07	1.50749e-06	6.51912	5.19576
ENSG00000116560.12	-0.0840185	7.24617	-0.448985	0.656235	0.71364	-6.75625	-0.445118
ENSG00000146463.12	2.57769	5.5476	11.9986	6.14553e-14	1.06908e-11	21.7329	7.50494
ENSG00000201542.1	-0.0278538	-5.33882	-0.0378054	0.970084	0.977547	-6.99086	-0.0375024
ENSG00000229994.1	2.20371	-2.22529	2.20592	0.0342721	0.0548297	-4.6177	2.11686
ENSG00000142687.18	-0.784441	6.5071	-2.62394	0.0131216	0.0232788	-3.66551	-2.48045
ENSG00000020129.16	-0.832835	10.0832	-2.05483	0.0487901	0.0748671	-4.75311	-1.97042
ENSG00000116819.9	-1.53467	0.94112	-2.89197	0.00664372	0.0126637	-3.07943	-2.71419
ENSG00000126067.12	-1.54966	6.54228	-7.77373	4.29354e-09	6.4123e-08	9.38884	-5.87247
ENSG00000142686.8	-0.991121	7.90685	-3.52891	0.00124035	0.00284239	-1.58436	-3.22943
ENSG00000092853.14	1.15008	1.95863	2.81892	0.00811383	0.015159	-3.21836	2.6473
ENSG00000134698.11	2.32625	3.38254	7.02761	5.86212e-08	5.39906e-07	7.44145	5.42296
ENSG00000092847.13	0.910995	5.38258	2.40331	0.0220532	0.0369849	-4.12224	2.28945
ENSG00000126070.20	3.0434	3.74965	6.58533	1.5762e-07	1.21541e-06	6.44084	5.24343
ENSG00000092850.12	-1.7971	-0.277022	-4.15175	0.000218838	0.00060689	0.000840351	-3.69622
ENSG00000116863.11	-1.68692	4.85122	-7.18785	6.42442e-08	5.81837e-07	8.86186	-5.40657
ENSG00000171812.13	0.636355	0.181901	1.24731	0.220702	0.282155	-6.04449	1.22466
ENSG00000054116.12	-1.29288	5.98761	-5.45247	5.20053e-06	2.32926e-05	3.36075	-4.55653
ENSG00000116871.16	-1.08639	8.14967	-4.86298	4.59531e-05	0.000153612	1.82854	-4.07531
ENSG00000054118.15	0.77152	6.7758	4.01827	0.000315956	0.000840856	-0.360261	3.60185
ENSG00000214193.11	-0.113172	3.05975	-0.284823	0.777467	0.81913	-6.8475	-0.282621
ENSG00000142694.7	-3.2651	1.23271	-5.05878	1.35307e-05	5.31766e-05	2.69084	-4.35134
ENSG00000196182.11	-0.906005	4.23353	-2.7351	0.00983371	0.0180101	-3.44753	-2.58162
ENSG00000181817.6	-2.84128	4.7085	-12.0742	7.52584e-14	1.25884e-11	18.3385	-7.47836
ENSG00000116885.18	-1.04011	4.63454	-3.4247	0.00171969	0.00381462	-1.82844	-3.1348
ENSG00000201448.1	3.67282	-1.83628	5.40513	5.35232e-06	2.3879e-05	3.84177	4.55048
ENSG00000116898.12	-2.02483	5.65102	-5.78797	1.7348e-06	9.11987e-06	4.26284	-4.78209
ENSG00000119535.18	0.237791	1.79798	0.580931	0.565085	0.630175	-6.64826	0.575305
ENSG00000163873.10	0.901325	4.47393	1.44382	0.158182	0.211489	-5.7727	1.41121
ENSG00000284650.1	-0.6383	-1.72473	-0.872325	0.388994	0.459261	-6.62791	-0.861443
ENSG00000223944.2	-0.240302	0.356516	-0.508665	0.614628	0.67579	-6.62443	-0.503478
ENSG00000233621.3	-1.43624	0.599783	-2.52593	0.017075	0.0294213	-3.85924	-2.38509
ENSG00000163875.16	0.13883	6.21616	0.563442	0.576834	0.641206	-6.66566	0.558015
ENSG00000263675.1	2.40761	-4.42933	3.62435	0.000960177	0.00226601	-1.33244	3.30194
ENSG00000163877.11	0.660044	3.5905	3.30379	0.00221356	0.00476526	-2.13619	3.05997
ENSG00000163879.11	-0.555143	3.07727	-1.59874	0.119729	0.165881	-5.54373	-1.55591
ENSG00000134697.13	-0.379273	4.74031	-1.76001	0.0879397	0.126279	-5.29364	-1.70637
ENSG00000116922.15	2.24167	3.4267	3.8458	0.000488169	0.00124197	-0.643831	3.48717
ENSG00000134690.11	-0.581723	-0.243992	-1.77421	0.0847554	0.122207	-5.45756	-1.72374
ENSG00000183317.17	-0.820788	4.58642	-1.83714	0.0749372	0.109614	-5.20259	-1.78085
ENSG00000200421.1	-1.45521	-5.44994	-1.80873	0.0791453	0.115041	-5.31035	-1.75567
ENSG00000185090.15	-0.299441	4.69712	-1.18872	0.243894	0.307609	-6.05407	-1.16531
ENSG00000196449.4	-0.0537471	3.25595	-0.21382	0.831949	0.86422	-6.80803	-0.212203
ENSG00000197982.14	-3.02654	6.45737	-6.83978	6.25279e-08	5.68899e-07	8.05883	-5.41142
ENSG00000188786.10	0.803493	3.05205	2.15673	0.0386265	0.0608735	-4.55657	2.06814
ENSG00000204084.13	0.881507	3.76047	2.63489	0.0126138	0.0224789	-3.64582	2.49449
ENSG00000183431.12	-0.750632	5.98935	-3.2961	0.0022814	0.00489482	-2.16632	-3.05092
ENSG00000212541.1	-1.36588	-5.24587	-1.87365	0.0698248	0.102959	-5.2622	-1.81305
ENSG00000183386.10	-2.38253	2.87907	-9.7493	2.18056e-11	9.48327e-10	14.3051	-6.69339
ENSG00000183520.12	-0.117334	4.48529	-0.446038	0.658684	0.715586	-6.69704	-0.441731
ENSG00000185668.8	-0.913283	2.63189	-1.8757	0.0691807	0.102141	-5.14636	-1.81724
ENSG00000224592.5	-0.77979	0.743484	-1.54128	0.132336	0.180973	-5.66956	-1.50495
ENSG00000116954.8	-0.496688	3.42912	-1.5829	0.122467	0.169265	-5.77696	-1.5445
ENSG00000228436.4	-1.76141	1.49904	-6.04141	6.95491e-07	4.20096e-06	5.02026	-4.96262
ENSG00000214114.9	-0.359454	0.150183	-0.836665	0.408816	0.479177	-6.55084	-0.82598
ENSG00000158315.11	-0.14211	1.04933	-0.159748	0.874075	0.899005	-6.90795	-0.158484
ENSG00000174574.16	1.52064	5.19691	3.46709	0.00141518	0.00320019	-1.72313	3.19154
ENSG00000168653.11	-2.58545	8.10011	-5.04207	1.56991e-05	6.06247e-05	2.31499	-4.31864
ENSG00000127603.32	2.47544	7.9092	8.2865	9.56645e-10	1.88256e-08	10.6574	6.11648
ENSG00000183682.8	-0.503681	2.27029	-1.36021	0.183544	0.240591	-5.81861	-1.32992
ENSG00000237624.1	-0.283955	-1.13588	-0.51682	0.608596	0.670275	-6.70375	-0.512079
ENSG00000243970.4	-1.15563	2.79477	-2.40944	0.0216058	0.0363075	-4.11703	-2.29723
ENSG00000090621.15	0.114443	5.11976	0.49275	0.62533	0.685948	-6.79191	0.48831
ENSG00000163909.8	-0.039368	0.970453	-0.0767584	0.939287	0.952249	-6.76483	-0.0761662
ENSG00000116981.4	1.04268	3.58654	2.38637	0.0231878	0.0386612	-4.12083	2.27033
ENSG00000116983.13	0.0230398	7.68643	0.0528347	0.958165	0.967598	-6.88179	0.0524565
ENSG00000084072.17	-1.72613	5.46925	-6.05531	6.78148e-07	4.11564e-06	5.15534	-4.96752
ENSG00000116985.12	0.282295	1.25466	0.71785	0.477669	0.546824	-6.54422	0.710056
ENSG00000198754.5	-2.28689	0.336314	-4.0976	0.000245692	0.000673886	-0.168808	-3.66671
ENSG00000043514.17	0.449271	3.68562	1.97302	0.0567017	0.0856373	-4.96951	1.9056
ENSG00000202222.1	1.45544	-4.63824	1.80419	0.0799846	0.116036	-5.33663	1.75078
ENSG00000116990.11	0.594382	0.259663	1.29302	0.204667	0.264516	-6.06445	1.26837
ENSG00000168389.18	-1.23101	4.06318	-3.61117	0.0010286	0.00240661	-1.36538	-3.28259
ENSG00000228477.1	1.95195	-3.11454	1.86402	0.0712571	0.104808	-5.1182	1.80384
ENSG00000131236.18	0.482586	7.10349	1.69214	0.0995782	0.14122	-5.46542	1.6469
ENSG00000131238.18	-0.0919986	7.332	-0.332948	0.741245	0.788378	-6.76512	-0.330205
ENSG00000117000.9	4.2872	3.84581	11.5836	1.82665e-13	2.52996e-11	20.1891	7.36091
ENSG00000207508.1	-0.159658	-4.95099	-0.174255	0.86275	0.889334	-6.78787	-0.172875
ENSG00000259943.1	1.4081	2.91511	2.72827	0.0101392	0.0185088	-3.50102	2.57105
ENSG00000084073.10	1.84169	4.5947	6.37019	2.59411e-07	1.83862e-06	6.13307	5.15078
ENSG00000049089.15	-1.33356	5.58133	-2.22787	0.0324488	0.0521854	-4.55219	-2.13884
ENSG00000084070.12	-1.25798	7.56213	-4.58893	6.44589e-05	0.00020606	1.11302	-3.99586
ENSG00000187801.15	3.10333	1.82762	9.72973	1.7838e-11	8.06418e-10	16.1606	6.72271
ENSG00000260920.2	0.496838	1.66248	1.39162	0.172853	0.228381	-5.87618	1.36309
ENSG00000279667.1	1.51788	-2.49395	2.35796	0.0244374	0.040558	-4.30937	2.25018
ENSG00000187815.10	1.26283	1.53151	2.60272	0.0134861	0.0238575	-3.76302	2.47067
ENSG00000238287.1	-2.02699	-1.77827	-2.98089	0.00523481	0.0102274	-2.91366	-2.79222
ENSG00000164002.12	0.872747	2.60628	3.28396	0.00261675	0.00553299	-2.11964	3.0095
ENSG00000117010.17	1.34299	1.48379	3.86228	0.000492324	0.00125109	-0.617497	3.4849
ENSG00000286838.1	0.451943	-2.82384	0.492476	0.625621	0.686211	-6.70014	0.4879
ENSG00000117016.10	0.659159	7.97897	1.16987	0.250083	0.314393	-6.1631	1.15015
ENSG00000287743.1	0.058353	-0.309952	0.0890742	0.929546	0.944752	-6.8915	0.0884164
ENSG00000272145.1	3.52352	-0.630819	4.86313	2.44533e-05	8.8934e-05	2.03768	4.21979
ENSG00000066136.21	-1.23527	5.43908	-5.4773	4.17739e-06	1.93436e-05	3.45642	-4.60236
ENSG00000198974.3	0.418163	-5.41722	0.736699	0.466815	0.535894	-6.72191	0.727671
ENSG00000207962.1	0.354664	-5.35447	0.586222	0.561538	0.627055	-6.73098	0.580559
ENSG00000117013.17	-0.397729	2.36736	-0.800652	0.429528	0.49947	-6.65796	-0.789999
ENSG00000179862.7	-4.10629	3.77582	-7.98689	1.01174e-08	1.28807e-07	11.2769	-5.72875
ENSG00000171793.17	0.0197538	4.34819	0.0867859	0.93134	0.945978	-6.89565	0.0861588
ENSG00000010803.17	0.604435	4.18887	2.02135	0.051638	0.0788255	-5.00292	1.94614
ENSG00000204060.8	-3.42031	0.655412	-7.23856	2.06537e-08	2.3215e-07	8.06356	-5.60643
ENSG00000127124.16	0.942289	3.20691	2.07593	0.0453954	0.0702828	-4.77455	2.00097
ENSG00000198815.9	0.376465	5.64237	1.43599	0.159919	0.213509	-5.86839	1.40535
ENSG00000177181.15	0.743787	5.43481	2.16628	0.0373771	0.0591876	-4.61648	2.08162
ENSG00000066185.13	-0.306915	1.43562	-0.869276	0.390863	0.461117	-6.53157	-0.858053
ENSG00000127125.9	-0.596499	4.79006	-2.07692	0.0462396	0.0714069	-4.73211	-1.9932
ENSG00000186409.19	1.32432	3.74971	4.63738	5.16706e-05	0.000170162	1.29573	4.04794
ENSG00000236876.3	-1.86273	0.324976	-3.39689	0.00190658	0.00418093	-1.96863	-3.10441
ENSG00000200254.1	0.147268	-5.46006	0.234424	0.816103	0.850972	-6.93566	0.23256
ENSG00000171960.12	-1.78904	4.59326	-5.57749	3.12675e-06	1.5019e-05	3.72065	-4.66231
ENSG00000234917.2	-2.5167	-0.0759824	-4.26846	0.000188616	0.000532586	0.309912	-3.7338
ENSG00000065978.19	0.438508	6.16379	0.812259	0.422277	0.492355	-6.59226	0.802476
ENSG00000117385.16	-0.533001	2.8016	-1.92649	0.0623533	0.0931168	-5.04875	-1.86377
ENSG00000164008.17	-0.21382	2.59379	-0.782045	0.43963	0.509147	-6.61895	-0.772818
ENSG00000177868.12	-1.49648	4.06439	-4.84933	2.56025e-05	9.2618e-05	1.81985	-4.20942
ENSG00000164010.15	0.25	2.4655	0.95335	0.347531	0.417116	-6.51239	0.939389
ENSG00000164011.18	-1.57291	2.67179	-5.84623	1.24478e-06	6.89273e-06	4.49825	-4.84837
ENSG00000225099.1	1.18564	2.49819	1.63287	0.111512	0.156118	-5.55831	1.59144
ENSG00000117394.24	0.473309	6.1604	1.57501	0.124684	0.171936	-5.73666	1.53541
ENSG00000284138.1	3.14803	-4.16779	3.11656	0.00365108	0.00743239	-2.59263	2.90683
ENSG00000227533.7	-0.95396	0.804954	-2.63966	0.0126742	0.0225735	-3.61203	-2.4928
ENSG00000117395.13	-0.724966	6.60017	-2.24045	0.0322554	0.0519167	-4.43727	-2.14123
ENSG00000243710.8	-0.0212915	1.44904	-0.062912	0.950217	0.961031	-6.79835	-0.0624342
ENSG00000179178.11	-2.98841	3.68357	-3.8798	0.000445172	0.00114248	-0.731366	-3.51175
ENSG00000066056.14	-0.238879	3.65252	-0.725085	0.473243	0.542328	-6.59299	-0.717212
ENSG00000117400.18	-0.916022	0.620664	-1.57598	0.124055	0.171177	-5.80415	-1.53797
ENSG00000117399.14	-1.50364	-0.0634939	-2.55374	0.0155212	0.0269942	-3.79701	-2.41998
ENSG00000066322.15	-2.0129	4.80623	-2.53209	0.0169721	0.0292694	-4.01407	-2.38731
ENSG00000288772.1	2.75192	-2.93221	2.70422	0.0105883	0.0192349	-3.54864	2.556
ENSG00000159479.17	-0.726087	5.01872	-3.15699	0.00347098	0.00710768	-2.46984	-2.92262
ENSG00000198198.17	0.751627	4.71196	1.81832	0.0777112	0.113206	-5.23957	1.76412
ENSG00000178922.18	-1.9543	4.22643	-5.4397	4.29707e-06	1.98302e-05	3.43211	-4.59647
ENSG00000142949.17	0.627549	6.74014	1.42314	0.164228	0.218418	-5.79952	1.39099
ENSG00000066135.13	-0.103734	4.28989	-0.417335	0.679191	0.733608	-6.70081	-0.413567
ENSG00000283414.1	0.986812	-5.22595	1.18484	0.244094	0.307789	-6.1828	1.16482
ENSG00000233674.2	0.379432	-5.02884	0.52519	0.602778	0.664709	-6.74662	0.52041
ENSG00000237950.3	-0.44458	-0.605208	-0.685628	0.497522	0.566271	-6.58526	-0.678395
ENSG00000288573.2	-1.06849	-1.02895	-2.09189	0.0445352	0.0690937	-4.88886	-2.00902
ENSG00000117408.11	-1.22356	6.55809	-3.15143	0.00344045	0.0070518	-2.49161	-2.92537
ENSG00000132768.14	-0.35561	4.07453	-1.94114	0.0603526	0.0905081	-5.19008	-1.87821
ENSG00000117410.14	-2.60879	7.91176	-6.33118	2.91288e-07	2.0243e-06	5.89857	-5.129
ENSG00000117411.18	-1.75654	5.90876	-5.43595	4.3794e-06	2.0146e-05	3.39021	-4.59251
ENSG00000159214.13	-1.98657	4.28261	-5.84363	1.87237e-06	9.67784e-06	4.86646	-4.76673
ENSG00000196517.13	-0.720418	3.82295	-1.68172	0.101918	0.144134	-5.44167	-1.63562
ENSG00000178028.14	-2.43437	6.03478	-8.6322	3.51989e-10	8.54242e-09	13.1931	-6.27396
ENSG00000117419.16	-2.08167	7.2759	-6.16011	5.62417e-07	3.51834e-06	5.60797	-5.0037
ENSG00000233602.1	3.05472	-3.6425	3.74593	0.000648659	0.00159777	-0.996955	3.41041
ENSG00000187147.18	-1.36188	7.47924	-6.64339	2.71001e-07	1.9071e-06	6.38968	-5.14257
ENSG00000263381.1	0.018167	-5.35312	0.024242	0.980798	0.986012	-6.87846	0.0240688
ENSG00000126106.14	-1.76778	3.68987	-6.4887	1.79109e-07	1.35468e-06	6.20199	-5.21981
ENSG00000198520.12	-1.09486	1.49428	-3.04912	0.00436018	0.00869199	-2.75803	-2.85086
ENSG00000199377.1	2.60196	-4.48119	2.54622	0.0157607	0.0273604	-3.92926	2.41441
ENSG00000200169.1	2.43893	-3.77741	3.26699	0.00248946	0.00529266	-2.19653	3.02462
ENSG00000225721.5	1.22984	-1.49679	1.49361	0.144608	0.195456	-5.7045	1.45884
ENSG00000142937.12	-1.71166	8.17786	-3.67492	0.000912029	0.00216295	-1.21065	-3.31635
ENSG00000200913.1	1.27985	-4.11921	1.6742	0.103055	0.145572	-5.48159	1.63022
ENSG00000142959.5	-1.87059	0.1985	-4.04456	0.000294356	0.000789342	-0.295149	-3.62022
ENSG00000173846.13	-0.831238	2.62336	-2.97244	0.00563675	0.0109205	-2.8596	-2.7682
ENSG00000222009.9	0.387467	0.20967	0.773378	0.444554	0.514172	-6.52105	0.764526
ENSG00000117425.14	-0.323493	2.25154	-0.74478	0.462525	0.531839	-6.70682	-0.734695
ENSG00000226499.1	-3.25764	-3.2835	-3.29806	0.00241725	0.00515629	-2.21832	-3.03351
ENSG00000070785.17	-1.23178	5.05413	-4.51991	8.74967e-05	0.000269722	0.931925	-3.92288
ENSG00000126107.15	-1.71215	4.90584	-6.10184	8.40401e-07	4.90855e-06	5.02059	-4.92574
ENSG00000126088.14	-1.7299	6.60405	-6.0226	7.30466e-07	4.37937e-06	4.99555	-4.95308
ENSG00000162415.7	1.94651	2.69182	7.13805	2.58098e-08	2.78944e-07	9.00294	5.56772
ENSG00000281912.1	-0.851732	-0.395297	-1.84812	0.0730748	0.107235	-5.35037	-1.79236
ENSG00000186603.7	1.00813	0.471621	1.808	0.0799449	0.115994	-5.17419	1.75101
ENSG00000132773.12	-1.02021	2.91821	-5.26632	9.25931e-06	3.81477e-05	3.1302	-4.43378
ENSG00000070759.17	0.475232	1.8872	0.625047	0.536116	0.603252	-6.69171	0.618697
ENSG00000280670.3	0.052089	1.55195	0.120466	0.904929	0.924587	-6.68409	0.119437
ENSG00000132763.15	-0.40194	3.47351	-1.49114	0.145197	0.196118	-5.72145	-1.45671
ENSG00000117450.15	-1.39887	8.09633	-3.72543	0.000702125	0.00171259	-1.10489	-3.38875
ENSG00000117448.14	-1.10044	5.73933	-4.26719	0.000170736	0.000486587	0.28147	-3.75879
ENSG00000281133.1	1.20658	-4.01245	1.52171	0.137097	0.186591	-5.73328	1.48669
ENSG00000280836.1	-0.441138	-4.49559	-0.512096	0.61181	0.673269	-6.86574	-0.507492
ENSG00000289407.1	-0.37111	-1.00553	-0.800852	0.429103	0.499056	-6.63026	-0.790727
ENSG00000132780.17	-1.04974	5.65008	-3.36272	0.00188959	0.0041479	-2.01192	-3.10706
ENSG00000159592.11	1.29863	5.32198	3.46127	0.00143808	0.00324659	-1.74372	3.1869
ENSG00000225447.1	3.42143	-4.08253	4.0133	0.000342939	0.000905879	-0.2238	3.5805
ENSG00000234329.1	3.04372	-3.06697	4.22386	0.000163996	0.000469655	0.272017	3.76886
ENSG00000159596.7	0.0904653	3.27559	0.324061	0.747843	0.793958	-6.78301	0.321484
ENSG00000197429.11	1.78139	2.44355	6.04836	7.14494e-07	4.30021e-06	5.13938	4.95738
ENSG00000230896.1	-1.09155	-0.316026	-2.05478	0.0474588	0.0730685	-4.84516	-1.98218
ENSG00000086015.23	-0.376412	5.17679	-1.25843	0.217563	0.278896	-5.99237	-1.23303
ENSG00000117461.15	-0.338839	4.57259	-0.96949	0.339028	0.408317	-6.37771	-0.956087
ENSG00000117472.10	-1.63409	0.617655	-3.70775	0.000723739	0.00175919	-1.15243	-3.38042
ENSG00000085998.15	-1.3696	6.47022	-5.89077	1.35581e-06	7.41502e-06	4.5069	-4.83139
ENSG00000171357.6	-0.25631	3.1578	-0.752847	0.4568	0.526063	-6.53888	-0.744126
ENSG00000132128.18	-0.554319	5.96801	-2.93234	0.00642945	0.0122919	-2.95591	-2.72504
ENSG00000173660.12	-1.10314	7.66047	-3.33074	0.00225257	0.00484106	-2.04459	-3.05474
ENSG00000117481.11	0.286777	3.86672	1.50994	0.141092	0.191193	-5.64716	1.47174
ENSG00000117480.16	-1.94156	5.84383	-5.33059	5.9965e-06	2.62467e-05	3.12287	-4.52651
ENSG00000282881.2	-3.54641	0.0851934	-4.60059	5.35757e-05	0.0001754	1.30733	-4.03945
ENSG00000162456.10	-1.83149	1.17551	-4.63728	4.80199e-05	0.000159614	1.47636	-4.06506
ENSG00000079277.22	0.132082	3.94493	0.600301	0.553379	0.619407	-6.58948	0.592704
ENSG00000142961.16	0.0780251	2.51293	0.262582	0.794584	0.833691	-6.71461	0.260362
ENSG00000123472.13	-0.0129714	6.86956	-0.0674168	0.946683	0.958094	-6.77996	-0.0668731
ENSG00000159658.15	1.41915	5.72662	3.77302	0.000601692	0.00149307	-0.975204	3.43085
ENSG00000186377.8	0.976279	3.95616	2.24382	0.0315924	0.0509741	-4.4405	2.14953
ENSG00000186160.5	3.72275	-0.476032	5.77358	1.55095e-06	8.29245e-06	4.99934	4.80456
ENSG00000225506.2	0.59227	-2.00022	0.753167	0.456416	0.525732	-6.55286	0.744761
ENSG00000224805.2	-0.860056	-0.907771	-1.28772	0.206419	0.266545	-5.97341	-1.26347
ENSG00000162367.12	0.32996	1.32659	0.788487	0.436493	0.506243	-6.43502	0.778128
ENSG00000123473.17	3.32128	0.876015	5.9316	9.63429e-07	5.51455e-06	5.45784	4.89896
ENSG00000162368.14	1.62132	6.10698	5.25365	8.63967e-06	3.59422e-05	2.8624	4.44869
ENSG00000132122.12	2.4976	2.63171	5.70417	2.26078e-06	1.13719e-05	4.17583	4.7286
ENSG00000224986.2	3.72755	-2.34353	4.84389	2.58544e-05	9.33895e-05	2.18459	4.20721
ENSG00000235105.1	3.16921	-0.785986	3.11434	0.00367252	0.00746554	-2.54925	2.905
ENSG00000186094.18	0.598871	3.9918	1.81389	0.0789322	0.114777	-5.19954	1.75692
ENSG00000162373.13	-0.877953	4.8996	-2.72279	0.0104321	0.0189751	-3.44356	-2.56117
ENSG00000225623.1	2.53331	-3.6734	3.02283	0.00474751	0.00937048	-2.80377	2.82368
ENSG00000237478.2	1.86807	-4.37733	2.70961	0.0103711	0.018883	-3.56756	2.5632
ENSG00000162374.18	0.0308018	6.40152	0.0877367	0.930598	0.945601	-6.8324	0.0870923
ENSG00000230828.1	1.80199	-4.71129	2.09524	0.0438724	0.0682066	-4.83509	2.01531
ENSG00000237337.1	2.98135	-2.06606	3.73087	0.000676906	0.00165795	-1.01114	3.39877
ENSG00000185104.21	0.0395781	6.01067	0.209274	0.835689	0.86708	-6.73536	0.207411
ENSG00000123080.12	0.770807	2.40474	1.52608	0.136003	0.185329	-5.69556	1.49084
ENSG00000123091.5	2.29448	6.9249	6.10815	5.9017e-07	3.65828e-06	5.36598	4.99441
ENSG00000085831.16	-0.666592	2.63875	-1.8915	0.0672116	0.0995787	-5.09838	-1.83026
ENSG00000085832.17	1.85491	7.46116	7.61343	7.61984e-09	1.02597e-07	8.89146	5.77666
ENSG00000117859.19	2.1041	4.32007	4.18796	0.000181421	0.000514611	0.282814	3.74357
ENSG00000078618.23	-0.390281	7.16543	-2.24648	0.0319774	0.0515149	-4.40772	-2.14469
ENSG00000169213.7	1.46219	4.75975	3.69004	0.0008543	0.00203871	-1.15554	3.33457
ENSG00000117862.13	1.97735	1.44544	2.23941	0.0316035	0.0509843	-4.4918	2.14939
ENSG00000198841.4	-1.65799	1.43047	-4.86871	2.39954e-05	8.74004e-05	2.16398	-4.22405
ENSG00000134717.18	0.878758	5.46584	2.68531	0.011288	0.0203666	-3.64066	2.53365
ENSG00000157077.16	1.40512	6.50051	4.37722	0.000114241	0.00034142	0.565659	3.85817
ENSG00000213735.2	1.62229	-4.28235	1.88272	0.0686429	0.101416	-5.23762	1.82076
ENSG00000154222.15	-1.48064	4.52927	-4.33975	0.000118438	0.000352606	0.471679	-3.84934
ENSG00000272100.1	-1.74322	-2.77574	-1.99492	0.0539237	0.0819235	-4.98574	-1.92745
ENSG00000287078.1	-1.53068	-1.54262	-2.61561	0.0130692	0.0231991	-3.8492	-2.48188
ENSG00000224680.4	1.30152	-2.61838	2.0842	0.044655	0.0692593	-4.76263	2.00789
ENSG00000134748.13	0.93336	4.52225	3.31356	0.0022232	0.00478507	-2.09289	3.05867
ENSG00000134744.14	3.50142	3.83536	7.76546	4.12483e-09	6.20722e-08	10.8196	5.87911
ENSG00000116157.6	0.551479	1.02595	1.70326	0.098102	0.139308	-5.35384	1.65413
ENSG00000162377.6	0.292836	4.71543	1.21976	0.230894	0.293373	-6.08817	1.19806
ENSG00000162378.13	2.34816	6.17666	7.45738	1.88943e-08	2.16697e-07	9.78714	5.62183
ENSG00000228929.1	-2.37439	2.67744	-4.93231	5.3856e-05	0.000176108	2.20348	-4.03823
ENSG00000121310.17	-0.870188	3.58565	-2.38568	0.0228419	0.0381693	-4.16366	-2.27607
ENSG00000231866.2	0.39153	-4.38446	0.444612	0.659345	0.716121	-6.89507	0.440817
ENSG00000116171.19	1.03023	5.75149	2.73102	0.00987511	0.0180768	-3.51073	2.58017
ENSG00000264834.1	1.36942	-4.14603	1.49292	0.144447	0.195262	-5.86976	1.45943
ENSG00000236360.2	3.35032	-2.5216	3.8244	0.000519246	0.00131047	-0.818524	3.47063
ENSG00000174348.14	-0.640264	1.50206	-1.9776	0.0563055	0.0850962	-5.05946	-1.90866
ENSG00000157184.7	0.283368	3.06898	0.795729	0.43157	0.501389	-6.52826	0.786507
ENSG00000236723.2	-0.0360172	-0.211302	-0.0721406	0.942903	0.955146	-6.88135	-0.071622
ENSG00000162384.14	-1.55801	5.40511	-5.33495	7.836e-06	3.30157e-05	3.04489	-4.46962
ENSG00000162385.11	-1.58646	3.4443	-5.06289	1.45884e-05	5.67894e-05	2.36406	-4.33481
ENSG00000226754.2	-0.658015	-0.633643	-1.20957	0.234665	0.297418	-6.09128	-1.18843
ENSG00000157193.18	0.865792	4.96812	2.13556	0.0398537	0.062608	-4.68956	2.05526
ENSG00000225675.2	2.31996	-1.31377	2.72352	0.010019	0.0183124	-3.52808	2.57517
ENSG00000174332.6	0.785001	1.59425	1.6546	0.107324	0.150858	-5.58001	1.61034
ENSG00000239007.1	0.00781692	-5.4139	0.0108403	0.991413	0.993972	-6.88091	0.0107629
ENSG00000058804.12	1.19958	3.33984	5.01302	1.55351e-05	6.00614e-05	2.67732	4.32096
ENSG00000058799.15	-1.32387	4.86346	-5.12542	1.31053e-05	5.17475e-05	2.5146	-4.35834
ENSG00000081870.12	-0.552786	3.60179	-1.4429	0.158208	0.211498	-5.80117	-1.41113
ENSG00000116212.15	-0.590372	2.98044	-2.57685	0.0143811	0.0252293	-3.83154	-2.4476
ENSG00000116209.12	0.506373	7.32959	1.18779	0.243928	0.307616	-6.28315	1.16522
ENSG00000116205.14	0.549736	2.76768	1.81795	0.0777081	0.113206	-5.23522	1.76414
ENSG00000215883.11	1.28548	1.32695	2.70411	0.0107877	0.0195481	-3.45126	2.5495
ENSG00000116221.15	-2.0528	6.16822	-7.64819	5.86993e-09	8.2616e-08	9.31615	-5.82042
ENSG00000157216.16	-1.88365	7.43799	-7.52341	9.31693e-09	1.2045e-07	9.18321	-5.74272
ENSG00000162390.18	1.83701	2.80294	3.71875	0.000758399	0.00183495	-1.04679	3.36755
ENSG00000243725.7	-1.88943	0.190023	-3.83407	0.000568877	0.0014204	-0.835296	-3.44603
ENSG00000162396.6	0.180526	1.98511	0.619736	0.539458	0.606385	-6.77903	0.613633
ENSG00000116133.13	-0.97794	8.20761	-2.84407	0.00808523	0.0151133	-3.15129	-2.64849
ENSG00000143001.5	-1.236	-0.710081	-2.6682	0.0118126	0.0211795	-3.53837	-2.51769
ENSG00000162402.14	2.59988	5.10147	8.23792	1.14459e-09	2.17183e-08	10.6162	6.08782
ENSG00000162407.9	3.66818	5.27787	3.91469	0.00041434	0.0010726	-0.563324	3.53078
ENSG00000162409.12	4.85122	3.58021	12.9143	7.47233e-15	2.32813e-12	23.6728	7.77622
ENSG00000173406.16	1.44882	3.62687	3.91922	0.000397679	0.00103439	-0.554941	3.54162
ENSG00000236888.1	1.23116	-4.71563	2.00371	0.0529649	0.0805963	-4.92957	1.93521
ENSG00000223416.3	-1.7274	-3.7644	-2.02162	0.0520359	0.0793604	-5.03474	-1.94284
ENSG00000233216.1	1.52767	-4.39924	2.07012	0.045935	0.0710121	-4.81188	1.99599
ENSG00000162600.12	3.78148	2.21072	4.61667	5.87293e-05	0.000190364	1.35994	4.01786
ENSG00000185839.3	-0.516886	-0.679567	-0.966053	0.341463	0.410772	-6.49741	-0.951279
ENSG00000162601.11	4.50214	4.03355	9.92473	1.06742e-11	5.3729e-10	16.6671	6.79711
ENSG00000177606.8	0.0872035	6.43807	0.216596	0.829832	0.862352	-6.79971	0.214916
ENSG00000234807.8	0.602926	0.90794	1.28139	0.208582	0.269065	-5.99683	1.25747
ENSG00000272226.1	-1.10132	-3.05567	-1.09484	0.281087	0.347899	-6.41971	-1.07788
ENSG00000232453.7	-0.565981	-0.298829	-1.4617	0.153025	0.205428	-5.743	-1.42893
ENSG00000270457.1	1.7551	-2.5728	1.96556	0.0573476	0.0864968	-5.11502	1.90065
ENSG00000172456.18	1.08288	3.63027	3.80132	0.000679965	0.0016647	-0.862296	3.39753
ENSG00000134709.13	2.28423	3.82201	6.28172	4.05619e-07	2.67198e-06	5.65783	5.0663
ENSG00000134716.11	0.631052	3.3737	1.07939	0.28822	0.355494	-6.19136	1.06203
ENSG00000226476.7	2.48819	1.18827	5.35642	5.58737e-06	2.47449e-05	3.45461	4.54143
ENSG00000231252.4	4.23396	-0.924048	5.50568	4.32617e-06	1.99433e-05	3.61316	4.59506
ENSG00000162599.17	1.75129	5.59599	4.69805	4.93488e-05	0.000163407	1.40723	4.05869
ENSG00000162604.12	1.70263	4.25405	3.09803	0.00390798	0.00789034	-2.64065	2.8855
ENSG00000271200.1	-2.68802	-0.82104	-4.4401	8.63386e-05	0.000266529	0.879084	-3.92609
ENSG00000132849.22	3.00807	2.88664	9.58625	7.90485e-11	2.60047e-09	13.2647	6.5024
ENSG00000132854.19	-0.517298	0.836047	-0.627314	0.534582	0.601837	-6.61557	-0.621027
ENSG00000162607.13	2.36856	3.81965	7.59984	6.6667e-09	9.17515e-08	10.3303	5.79911
ENSG00000116641.18	3.02689	4.40026	8.35433	1.39005e-09	2.53579e-08	10.6105	6.05663
ENSG00000213703.2	2.14531	-4.20823	2.55744	0.0151712	0.0264565	-3.88128	2.42827
ENSG00000235545.1	3.06781	-2.1923	4.07948	0.000249126	0.000681929	-0.117629	3.66316
ENSG00000125703.15	2.08815	3.432	3.58799	0.00104072	0.0024318	-1.37837	3.27928
ENSG00000088035.18	1.22107	1.76491	3.22391	0.00284959	0.00596442	-2.26131	2.98351
ENSG00000142856.17	1.14846	2.018	2.72484	0.0106789	0.0193817	-3.35238	2.55303
ENSG00000203965.13	2.85729	3.40702	4.57249	5.84014e-05	0.000189402	1.23081	4.01918
ENSG00000116652.6	5.86384	-2.09196	5.99976	7.84862e-07	4.64404e-06	5.41717	4.93909
ENSG00000079739.17	0.746588	5.85755	2.23508	0.0320337	0.0515904	-4.48692	2.14399
ENSG00000158966.16	3.99577	3.18057	6.30043	3.17555e-07	2.1716e-06	6.43493	5.11272
ENSG00000264470.1	-0.0889999	-5.62161	-0.176891	0.860635	0.887575	-6.91079	-0.175566
ENSG00000162437.15	1.38277	3.22641	4.60176	8.52022e-05	0.000263395	1.1859	3.92928
ENSG00000162434.13	0.973132	6.54756	3.99061	0.000330314	0.000875205	-0.431141	3.59029
ENSG00000226891.9	4.70759	-0.422746	6.71095	1.18488e-07	9.61028e-07	6.87472	5.29581
ENSG00000185031.6	3.18582	-3.36465	4.50183	7.21872e-05	0.00022799	1.08887	3.96896
ENSG00000272506.1	-0.0475744	-2.93469	-0.0579325	0.954168	0.964458	-6.97855	-0.0574736
ENSG00000212257.1	1.5255	-4.60417	1.78749	0.0825776	0.119368	-5.33543	1.73592
ENSG00000265996.1	2.6302	-3.85793	2.41085	0.0213201	0.0358883	-4.15112	2.30227
ENSG00000199135.1	-0.271551	-5.47318	-0.430357	0.669582	0.725067	-6.78634	-0.426721
ENSG00000162433.15	0.523544	5.05298	1.52866	0.136596	0.18598	-5.61967	1.48859
ENSG00000116675.16	3.15161	7.85514	5.15354	1.13411e-05	4.56266e-05	2.80469	4.38988
ENSG00000222624.1	0.998357	-4.66796	1.25431	0.218313	0.279642	-6.14941	1.23103
ENSG00000213625.9	0.931259	4.01589	2.40053	0.0227318	0.038008	-4.07587	2.27791
ENSG00000116678.20	3.1798	2.13634	7.20968	2.76928e-08	2.94897e-07	8.06809	5.55543
ENSG00000184588.18	2.05345	5.52167	5.89904	1.06029e-06	5.97616e-06	5.28255	4.88011
ENSG00000118473.23	2.34524	6.22392	8.14064	1.50332e-09	2.70167e-08	10.7312	6.04401
ENSG00000264720.3	2.56034	-3.86253	3.01411	0.0047912	0.00945414	-2.80755	2.82075
ENSG00000152760.10	1.09745	1.08939	2.99852	0.00498988	0.00979914	-2.82871	2.80769
ENSG00000152763.17	3.05192	2.16697	6.27115	1.04334e-06	5.90193e-06	5.50329	4.88328
ENSG00000198160.15	2.23308	4.04065	8.23822	2.61952e-09	4.26678e-08	10.2695	5.95382
ENSG00000289394.1	3.95395	-2.73335	6.72457	8.81782e-08	7.5758e-07	7.76689	5.34954
ENSG00000116704.8	1.65537	2.0454	3.98235	0.000343267	0.000906636	-0.358375	3.58025
ENSG00000081985.14	-0.260049	2.66108	-0.624094	0.536702	0.603818	-6.71587	-0.617808
ENSG00000142864.15	1.19461	6.53242	4.50437	7.34679e-05	0.000231463	0.905455	3.96477
ENSG00000116717.13	0.463307	3.57034	0.883345	0.383139	0.453531	-6.44926	0.872127
ENSG00000172380.6	2.52959	3.11371	5.99384	1.33641e-06	7.32549e-06	4.78926	4.83426
ENSG00000162595.8	0.296948	1.45635	0.766779	0.448795	0.518164	-6.67299	0.757425
ENSG00000116729.14	1.30189	5.58741	3.35812	0.00192293	0.00421386	-2.00725	3.10188
ENSG00000234383.1	3.10743	-2.54811	3.63306	0.000891889	0.00212027	-1.25983	3.32258
ENSG00000221203.1	-0.0130526	-5.50289	-0.0216601	0.982847	0.987487	-6.94607	-0.0214997
ENSG00000033122.21	4.99748	5.17284	13.0541	5.46469e-15	1.88619e-12	24.0572	7.81573
ENSG00000240692.3	1.93055	-3.82258	2.36843	0.0237714	0.0395433	-4.18821	2.2608
ENSG00000229359.2	2.41233	-3.61282	2.95977	0.00553911	0.0107533	-2.95452	2.77389
ENSG00000237919.5	3.23976	-3.23798	3.47306	0.00151383	0.00339538	-1.68125	3.17202
ENSG00000066557.6	3.37043	3.67614	6.80344	7.15538e-08	6.37941e-07	7.73026	5.38723
ENSG00000116754.14	1.78367	5.50874	6.30858	3.88613e-07	2.57242e-06	6.28887	5.07445
ENSG00000118454.13	2.27492	4.74816	10.0376	7.94837e-12	4.47329e-10	16.9559	6.83948
ENSG00000197568.15	-3.74138	2.98933	-11.3336	3.06034e-13	3.65644e-11	17.0164	-7.29171
ENSG00000116761.12	0.308458	2.12844	0.668054	0.509225	0.577506	-6.51773	0.660044
ENSG00000278636.1	-1.61584	-5.12496	-1.69429	0.100209	0.142012	-5.37408	-1.64384
ENSG00000271992.1	0.505785	-2.25233	0.960292	0.343516	0.412856	-6.53731	0.947242
ENSG00000050628.21	1.53767	1.86136	3.13822	0.00395206	0.00796677	-2.31704	2.88196
ENSG00000269933.1	-0.355937	-2.90402	-0.371606	0.712569	0.763141	-6.68668	-0.368408
ENSG00000132485.14	2.35578	5.38154	5.63691	2.47406e-06	1.22799e-05	4.1936	4.71026
ENSG00000207721.1	2.9373	-4.30216	3.81719	0.000534782	0.00134375	-0.816867	3.4627
ENSG00000172260.15	0.625419	7.53442	1.27294	0.212376	0.273099	-6.18616	1.24706
ENSG00000228853.1	2.06976	-4.21389	2.58904	0.0139845	0.0246169	-3.79992	2.45766
ENSG00000286863.2	1.87116	1.10895	4.53451	7.56505e-05	0.000237205	1.07527	3.95778
ENSG00000254685.8	1.91348	1.907	4.53956	6.4864e-05	0.000207178	1.16151	3.99438
ENSG00000162621.7	5.63209	-0.738997	7.27692	1.71411e-08	2.00718e-07	9.43082	5.63863
ENSG00000178965.14	2.32229	5.43121	4.69446	4.05016e-05	0.000138172	1.48082	4.1046
ENSG00000272864.1	2.79507	-3.52693	3.01086	0.00481854	0.00950205	-2.84803	2.81892
ENSG00000116791.14	1.90825	3.78482	3.56835	0.00108053	0.00251672	-1.45061	3.26867
ENSG00000162623.16	1.14225	4.18716	4.35275	0.000111798	0.000335131	0.56376	3.86345
ENSG00000137968.17	4.256	1.46372	9.76802	1.6121e-11	7.42694e-10	16.249	6.73743
ENSG00000252338.1	-0.883701	-5.10692	-1.09466	0.281885	0.348748	-6.20581	-1.07609
ENSG00000117054.15	3.01781	4.67324	4.8042	2.91278e-05	0.000103697	2.07096	4.18018
ENSG00000137955.16	0.613268	4.94132	1.64172	0.109635	0.153748	-5.55962	1.59984
ENSG00000057468.7	4.71173	-1.8222	6.69593	1.01975e-07	8.52207e-07	6.96575	5.32317
ENSG00000184005.11	1.51753	2.32206	2.41785	0.0210098	0.0354291	-4.10014	2.30781
ENSG00000226415.1	-0.407746	3.9631	-0.861206	0.395206	0.465433	-6.45139	-0.850214
ENSG00000117069.15	1.47284	4.68089	2.98823	0.00514977	0.0100821	-2.87431	2.79751
ENSG00000276081.1	-0.0604764	-5.45326	-0.110125	0.912941	0.930747	-7.0026	-0.10933
ENSG00000288543.1	2.95553	-0.897612	4.49762	7.79182e-05	0.000243683	1.19114	3.95071
ENSG00000142892.15	1.5191	4.83016	4.13711	0.00021599	0.00059968	-0.0308206	3.69954
ENSG00000226084.5	-2.33772	1.09459	-5.22627	8.30493e-06	3.47624e-05	2.8179	-4.45717
ENSG00000289212.1	2.82151	-2.14398	3.89631	0.000422441	0.00109007	-0.50947	3.52565
ENSG00000287870.1	3.76913	-1.95279	5.91745	1.12849e-06	6.31797e-06	5.26162	4.8678
ENSG00000154027.19	0.276548	8.73323	1.02984	0.310178	0.378709	-6.34057	1.01485
ENSG00000251767.1	0.929685	-5.26757	1.36246	0.182518	0.239417	-6.06028	1.33304
ENSG00000036549.13	2.64765	4.31166	8.79719	2.2261e-10	5.90324e-09	13.6796	6.34487
ENSG00000077254.14	2.44758	6.21035	9.38501	5.56155e-11	1.976e-09	13.9944	6.55507
ENSG00000180488.16	1.71518	5.42143	4.85709	2.54676e-05	9.22066e-05	1.9686	4.21062
ENSG00000219201.4	4.34541	0.520539	4.31618	0.000124513	0.000368272	0.771813	3.83707
ENSG00000235613.2	2.91278	-2.35073	3.19814	0.00293908	0.00612696	-2.37553	2.97404
ENSG00000232015.2	-0.166358	-4.88702	-0.216404	0.830089	0.862577	-6.76646	-0.214587
ENSG00000162613.17	1.14466	5.7277	4.90648	2.21309e-05	8.17455e-05	2.07604	4.24223
ENSG00000162616.9	3.29776	4.2275	7.81658	4.77237e-09	6.96945e-08	9.45717	5.85492
ENSG00000273338.1	0.567708	-3.74183	0.555099	0.582383	0.646283	-6.70136	0.549908
ENSG00000137959.17	1.40297	2.99639	2.3511	0.0249372	0.0412898	-4.18707	2.24237
ENSG00000137965.11	1.57947	1.86593	2.49455	0.0175027	0.0300557	-3.92062	2.37597
ENSG00000162618.15	0.70821	1.47526	1.58581	0.122108	0.16879	-5.65037	1.54599
ENSG00000117114.21	3.70744	4.80554	7.87964	2.96768e-09	4.72417e-08	11.1221	5.93338
ENSG00000227960.1	-0.663056	-5.25899	-0.845375	0.403661	0.473774	-6.65391	-0.8351
ENSG00000233290.3	2.50053	0.673886	4.85728	2.50826e-05	9.10248e-05	2.01385	4.21406
ENSG00000236268.6	1.9674	0.259726	2.29978	0.0275607	0.0451592	-4.4165	2.20348
ENSG00000137941.17	3.35339	6.21838	9.30815	5.64697e-11	1.99569e-09	13.1208	6.5528
ENSG00000233061.1	5.16537	-1.7131	4.71479	4.19779e-05	0.000142404	1.68672	4.09631
ENSG00000271576.1	-0.461201	0.0791758	-1.0044	0.32211	0.390886	-6.31779	-0.99013
ENSG00000142875.20	1.52256	8.54377	6.48996	1.94101e-07	1.44546e-06	6.10917	5.2049
ENSG00000213540.3	1.83521	-3.89395	2.3626	0.0244846	0.0406302	-4.16741	2.24944
ENSG00000226970.2	-2.43038	-3.64933	-3.0356	0.00452114	0.00897911	-2.80303	-2.83931
ENSG00000203943.9	1.10111	0.198292	2.61434	0.0133288	0.023606	-3.72735	2.47486
ENSG00000240520.7	0.74898	-0.747122	1.38374	0.175386	0.231263	-5.87252	1.3551
ENSG00000117133.11	0.638812	4.09901	1.76892	0.0863139	0.124174	-5.2726	1.71517
ENSG00000117151.13	2.5794	1.3504	4.97509	1.82708e-05	6.91436e-05	2.29215	4.28504
ENSG00000117155.17	2.1053	6.28551	6.34682	2.73954e-07	1.92289e-06	5.88311	5.14054
ENSG00000171517.6	3.66143	0.0345679	3.67822	0.000877955	0.00208897	-1.07831	3.32697
ENSG00000280099.1	-0.133	-1.83875	-0.169019	0.866825	0.892899	-6.78595	-0.167693
ENSG00000097096.10	5.74799	0.209441	8.80529	2.17683e-10	5.80087e-09	13.706	6.34832
ENSG00000162642.14	-0.346847	4.8918	-1.75308	0.0884256	0.126927	-5.40717	-1.70376
ENSG00000142867.14	1.28127	2.24283	4.67193	4.39891e-05	0.000148139	1.43614	4.08546
ENSG00000153904.21	0.271957	7.38749	0.849739	0.401265	0.471432	-6.52297	0.839364
ENSG00000199459.1	0.572423	-5.28683	0.734586	0.4675	0.536566	-6.72452	0.726553
ENSG00000282057.1	2.56639	-0.395783	5.90423	1.04373e-06	5.90193e-06	5.35227	4.88321
ENSG00000142871.18	-0.461289	3.78759	-0.927886	0.360965	0.431131	-6.29413	-0.913528
ENSG00000117174.11	1.0535	3.97133	4.20726	0.000172684	0.000491559	0.203815	3.75595
ENSG00000171502.15	3.79464	2.64301	7.92113	2.73655e-09	4.43414e-08	10.6609	5.94667
ENSG00000122417.16	2.31492	4.12745	7.59295	7.2141e-09	9.76171e-08	9.64156	5.78586
ENSG00000278281.1	0.327989	-5.24255	0.401665	0.690384	0.743741	-6.81251	0.398334
ENSG00000016602.9	1.17105	0.385143	1.0825	0.286497	0.353588	-6.17907	1.06584
ENSG00000261737.1	0.177458	0.642675	0.44905	0.656194	0.71364	-6.76082	0.445173
ENSG00000097033.14	1.72097	4.82164	4.16528	0.000193858	0.000545619	0.0710882	3.72689
ENSG00000183291.18	0.67936	5.49389	1.66777	0.104533	0.147363	-5.5661	1.62326
ENSG00000153936.18	1.10314	4.29895	3.52589	0.00124591	0.00285333	-1.57479	3.22816
ENSG00000225568.1	3.71737	-1.19202	3.90512	0.000411892	0.00106728	-0.420746	3.53234
ENSG00000267272.5	0.625797	1.67771	1.61053	0.116503	0.161959	-5.54602	1.56962
ENSG00000143013.13	-0.223072	8.33438	-0.712267	0.481434	0.55058	-6.53144	-0.703998
ENSG00000286758.1	-0.972063	-1.12132	-1.80206	0.0804468	0.116606	-5.35409	-1.7481
ENSG00000065243.20	4.92729	2.90949	7.64268	5.88657e-09	8.27965e-08	10.5087	5.81995
ENSG00000207234.1	1.72369	-4.64657	2.20288	0.0343005	0.0548671	-4.66182	2.11652
ENSG00000241975.1	2.62143	-3.2755	2.56831	0.0155093	0.0269757	-3.87225	2.42026
ENSG00000137947.12	1.2465	4.41314	2.87032	0.00713783	0.0135096	-3.11879	2.69034
ENSG00000137944.18	1.0228	4.11136	2.29013	0.0290851	0.0474211	-4.31558	2.18233
ENSG00000213516.10	1.19316	4.14659	6.04578	8.28526e-07	4.84999e-06	4.95892	4.92853
ENSG00000117226.12	4.11438	0.410202	4.17326	0.000209594	0.000584084	0.151312	3.70716
ENSG00000117228.11	2.63427	1.0313	4.31089	0.000144162	0.000419428	0.493667	3.80092
ENSG00000234518.2	2.07076	0.936448	2.45104	0.0193981	0.0329721	-4.0375	2.33779
ENSG00000162645.13	-0.205126	1.67763	-0.572642	0.570938	0.635659	-6.61291	-0.566671
ENSG00000162654.9	0.727506	2.84926	2.13849	0.0417835	0.065314	-4.59318	2.03567
ENSG00000225492.6	-0.287295	-0.881294	-0.562572	0.577545	0.641799	-6.60902	-0.556974
ENSG00000197147.15	2.38082	5.81521	6.87536	5.99013e-08	5.49833e-07	7.51247	5.4191
ENSG00000231999.8	0.0870336	2.76773	0.203897	0.839619	0.870068	-6.83615	0.202381
ENSG00000230735.1	0.735424	-4.75937	0.85401	0.399054	0.469295	-6.45699	0.843312
ENSG00000171488.15	1.97114	3.57025	7.62976	9.22045e-09	1.19487e-07	9.00915	5.74448
ENSG00000272931.1	-2.61583	-2.27164	-3.47787	0.0013737	0.00311801	-1.74806	-3.20012
ENSG00000171492.14	0.495207	4.68669	1.00094	0.324125	0.393008	-6.43199	0.986016
ENSG00000272672.1	-0.346828	-3.9305	-0.325348	0.746861	0.793148	-6.80358	-0.322781
ENSG00000228175.3	-0.129889	0.337653	-0.367221	0.715672	0.765823	-6.92121	-0.364249
ENSG00000162664.17	2.02841	3.77011	5.66499	2.15603e-06	1.0936e-05	4.62486	4.73822
ENSG00000233593.11	-1.49615	4.16779	-4.63094	5.39875e-05	0.000176455	1.22391	-4.03766
ENSG00000232882.1	4.28376	-2.15762	5.34793	5.72524e-06	2.52731e-05	3.30324	4.53629
ENSG00000122482.22	4.28216	3.97481	8.62666	3.57467e-10	8.64642e-09	13.2299	6.27155
ENSG00000162669.16	6.18023	-0.585783	7.31821	1.65486e-08	1.95061e-07	9.16014	5.64468
ENSG00000097046.13	1.51161	3.04316	6.16411	1.78346e-06	9.32694e-06	5.17277	4.77653
ENSG00000069702.11	2.4219	2.901	5.34714	7.13439e-06	3.04728e-05	3.15748	4.48964
ENSG00000289483.1	5.50591	-0.0793126	6.04503	6.81443e-07	4.13102e-06	5.86116	4.96658
ENSG00000172031.7	0.758706	4.15694	1.93286	0.0622926	0.0930517	-4.98622	1.86421
ENSG00000189195.15	3.75673	6.88094	10.5499	2.66277e-12	1.93793e-10	15.4898	6.99446
ENSG00000273487.1	-1.00162	1.30498	-3.31745	0.00219419	0.0047287	-2.08643	-3.06261
ENSG00000174842.17	1.84911	3.19246	4.14387	0.000282958	0.000763295	0.0171921	3.63042
ENSG00000122484.9	2.539	4.39653	13.6622	1.06093e-14	2.82518e-12	24.8312	7.73173
ENSG00000067208.16	4.59329	3.97436	9.32701	5.23304e-11	1.90318e-09	15.1125	6.56415
ENSG00000223787.2	2.2928	-4.60091	3.44237	0.00151495	0.00339719	-1.77504	3.1718
ENSG00000229992.1	3.50229	-3.72902	5.25648	7.44121e-06	3.15602e-05	3.40762	4.48066
ENSG00000201317.1	0.130807	-5.49309	0.199905	0.842775	0.872715	-6.94283	0.198345
ENSG00000122406.14	-0.943824	7.83511	-2.32571	0.0273034	0.0447916	-4.24544	-2.20715
ENSG00000154511.12	1.3624	5.06454	4.52547	6.71779e-05	0.00021394	1.00198	3.98607
ENSG00000207523.1	1.36842	-4.15694	1.63176	0.111723	0.156374	-5.65904	1.5905
ENSG00000143033.18	2.91598	2.86845	8.4021	6.7063e-10	1.4255e-08	12.611	6.17287
ENSG00000117500.13	2.26747	4.11909	6.47213	2.2929e-07	1.65535e-06	6.93376	5.17387
ENSG00000122483.18	4.14112	0.15706	6.08711	5.99994e-07	3.70606e-06	5.97159	4.99122
ENSG00000223745.8	0.663828	2.49624	1.54719	0.131198	0.179619	-5.61079	1.5094
ENSG00000229567.1	0.260058	-5.49277	0.399219	0.692165	0.745253	-6.92469	0.395919
ENSG00000117505.13	1.9655	4.7384	8.66753	3.18999e-10	7.83801e-09	13.3108	6.28925
ENSG00000137942.18	2.08202	3.53327	6.60499	1.42007e-07	1.11303e-06	6.54444	5.26263
ENSG00000137936.18	2.28715	2.89529	4.29112	0.000135865	0.000398058	0.537251	3.81558
ENSG00000211575.3	4.1941	-3.3198	4.12515	0.000223302	0.000617696	-0.0315379	3.69108
ENSG00000260464.1	2.61602	1.56753	6.31937	2.97954e-07	2.06404e-06	6.30923	5.12474
ENSG00000067334.14	0.551692	5.45403	2.06871	0.0473087	0.0728664	-4.73465	1.98353
ENSG00000023909.10	2.56854	3.20553	6.1541	4.89994e-07	3.1338e-06	5.6506	5.03019
ENSG00000137962.13	3.88447	3.35102	8.36441	7.45779e-10	1.53878e-08	12.5092	6.15606
ENSG00000117528.14	2.51523	4.29753	6.40974	2.79347e-07	1.95273e-06	6.79373	5.13687
ENSG00000117525.14	2.42975	4.62827	4.02324	0.000356329	0.000937492	-0.276214	3.57048
ENSG00000143036.17	0.673164	1.34696	1.85919	0.07295	0.107074	-5.03669	1.79314
ENSG00000117519.16	1.46795	5.8751	3.15818	0.00343624	0.00704517	-2.45305	2.92575
ENSG00000235501.7	-0.586993	3.15999	-2.55201	0.0153948	0.026798	-3.82949	-2.42296
ENSG00000172339.10	0.253606	3.24015	0.765385	0.449188	0.518478	-6.69393	0.756769
ENSG00000152078.10	1.85087	4.37654	6.93816	5.86542e-08	5.39982e-07	8.06451	5.42286
ENSG00000231992.1	1.51785	-4.2792	2.00634	0.0528302	0.0804139	-4.89179	1.93631
ENSG00000122481.17	2.13813	0.227319	4.32227	0.00012725	0.000375549	0.6404	3.83172
ENSG00000228971.3	0.23652	2.56691	0.641941	0.525558	0.592905	-6.75832	0.634802
ENSG00000137970.7	-2.49383	3.71637	-5.15319	1.01719e-05	4.15375e-05	2.99836	-4.41349
ENSG00000117569.19	2.48512	5.08545	7.7011	4.96917e-09	7.19884e-08	10.5963	5.8482
ENSG00000188641.14	4.34316	2.7395	5.93606	9.56595e-07	5.48409e-06	5.38536	4.90036
ENSG00000232542.1	0.700868	-4.89835	0.819604	0.418012	0.488167	-6.5448	0.809874
ENSG00000225206.11	1.22051	2.67018	3.52368	0.00134342	0.00305667	-1.54102	3.20654
ENSG00000259946.1	1.01399	-1.79664	1.02393	0.313148	0.381886	-6.27472	1.00864
ENSG00000162627.17	0.81122	3.2317	2.50778	0.0170428	0.0293727	-3.92293	2.38578
ENSG00000117598.14	1.9493	3.89324	5.67111	2.53709e-06	1.25242e-05	3.99336	4.70513
ENSG00000227034.1	1.65084	-4.85627	2.17131	0.0369286	0.0585927	-4.68099	2.08655
ENSG00000117600.14	3.5905	5.68267	6.48181	2.01919e-07	1.49548e-06	6.13454	5.19756
ENSG00000099260.12	1.51367	2.17043	3.72908	0.000747414	0.00181026	-1.02754	3.37157
ENSG00000162688.17	3.82434	3.80503	13.0551	5.45686e-15	1.88619e-12	22.0558	7.81591
ENSG00000228084.2	-1.08611	0.565058	-3.74369	0.000655839	0.00161289	-1.07112	-3.4074
ENSG00000117620.15	1.84241	2.61576	5.94896	1.01147e-06	5.75318e-06	4.80807	4.88939
ENSG00000288826.1	-0.806765	-0.812237	-1.17613	0.247678	0.311784	-6.09972	-1.15601
ENSG00000156875.14	3.82127	-0.444573	3.38441	0.00177601	0.00392632	-1.70677	3.12534
ENSG00000156876.10	3.61549	-0.0585859	5.55593	3.25218e-06	1.55289e-05	3.887	4.65421
ENSG00000122435.11	2.04349	1.47862	3.50848	0.0012641	0.00289103	-1.54633	3.22401
ENSG00000122477.13	1.52227	1.61871	4.43483	0.000100693	0.000305506	0.777809	3.88892
ENSG00000137992.15	2.6281	4.03936	9.78912	1.52475e-11	7.13023e-10	16.3191	6.74553
ENSG00000224616.4	0.693772	2.20062	2.62022	0.0130411	0.0231569	-3.65738	2.48264
ENSG00000137996.13	0.332934	5.33858	1.55611	0.130207	0.178409	-5.57247	1.51329
ENSG00000207750.1	1.47946	-4.80422	2.40869	0.0214752	0.0361214	-4.1525	2.29952
ENSG00000079335.20	5.38807	0.340452	6.00132	1.02061e-06	5.79908e-06	5.00173	4.88762
ENSG00000234332.1	2.31756	-0.826481	2.57947	0.0144062	0.0252672	-3.82834	2.44697
ENSG00000181656.7	1.08318	2.16068	2.62925	0.0126562	0.0225433	-3.66936	2.4933
ENSG00000162692.12	1.99303	1.16861	2.07491	0.0463588	0.0715757	-4.73204	1.99211
ENSG00000162694.14	1.61514	4.75717	4.19131	0.000202017	0.000565798	0.10378	3.71648
ENSG00000273204.1	-3.02764	-1.47496	-5.3699	5.27697e-06	2.35864e-05	3.63005	-4.55346
ENSG00000162695.12	5.534	2.33051	7.89365	3.38362e-09	5.26678e-08	10.4177	5.91181
ENSG00000117543.22	-0.907262	3.45795	-3.34039	0.00219515	0.00473031	-2.02201	-3.06247
ENSG00000233184.8	0.423512	1.86708	1.35594	0.185572	0.243058	-5.83241	1.32379
ENSG00000170989.10	2.52336	4.44305	3.83978	0.00055131	0.00138113	-0.754841	3.4545
ENSG00000183298.5	-3.38263	1.9444	-7.89255	1.65746e-08	1.95241e-07	10.779	-5.64441
ENSG00000118733.17	2.92384	5.49452	5.77103	1.79491e-06	9.36489e-06	4.23786	4.77524
ENSG00000289192.1	1.68169	0.629198	2.64201	0.0128652	0.0228819	-3.52432	2.48748
ENSG00000060718.22	2.3024	3.11119	6.19487	4.83895e-07	3.103e-06	5.50395	5.03259
ENSG00000224613.7	-0.765367	-0.303019	-1.87088	0.0701563	0.103378	-5.24191	-1.8109
ENSG00000185946.16	3.67816	3.20408	6.79804	7.08122e-08	6.31847e-07	8.03838	5.3891
ENSG00000240038.7	2.363	3.71895	4.71603	4.25747e-05	0.000144136	1.76909	4.09304
ENSG00000227850.1	2.77585	-2.13641	3.1314	0.00351044	0.00717633	-2.53851	2.9191
ENSG00000232952.1	4.05251	1.37727	3.90472	0.000412364	0.00106825	-0.35398	3.53204
ENSG00000198890.9	1.43175	3.27909	3.58672	0.00101523	0.00238116	-1.36646	3.28627
ENSG00000162631.20	0.762238	4.32651	1.62264	0.114072	0.159108	-5.52005	1.58015
ENSG00000289612.1	-0.649886	0.629809	-0.874431	0.387862	0.458074	-6.63464	-0.863501
ENSG00000224550.1	-0.406628	2.10692	-0.829313	0.415652	0.485937	-6.40149	-0.813988
ENSG00000134215.16	1.30083	2.25426	3.45256	0.00159117	0.00355344	-1.70521	3.15752
ENSG00000085491.17	3.0775	1.85387	10.3238	3.79016e-12	2.51475e-10	17.6625	6.94479
ENSG00000162636.16	1.60349	5.42486	5.01912	1.60897e-05	6.19086e-05	2.27333	4.31322
ENSG00000162639.16	-1.09332	4.53281	-3.66017	0.000868676	0.00207029	-1.2651	-3.32993
ENSG00000134186.12	1.07051	3.73743	2.93454	0.00590663	0.0113926	-3.02163	2.75292
ENSG00000116266.11	2.81184	4.17221	3.73048	0.000677642	0.00165957	-0.946739	3.39847
ENSG00000121957.15	2.09799	4.21615	4.04138	0.000278689	0.000753555	-0.231297	3.63434
ENSG00000121940.17	1.14227	5.33891	4.4902	7.446e-05	0.000234148	0.902404	3.96157
ENSG00000085433.17	1.8736	6.97884	5.75657	1.68977e-06	8.91629e-06	4.22288	4.78737
ENSG00000244716.3	-0.290834	3.57379	-0.528296	0.600743	0.662835	-6.68834	-0.523333
ENSG00000197780.11	0.188872	4.9482	0.804592	0.426503	0.496512	-6.6772	0.79519
ENSG00000273382.1	-0.293792	-0.0968667	-0.828384	0.41319	0.483553	-6.56515	-0.818292
ENSG00000215717.7	0.0413978	5.10274	0.20287	0.840464	0.870778	-6.91919	0.2013
ENSG00000179902.13	-3.04886	0.977466	-7.84265	3.30122e-09	5.15326e-08	10.9414	-5.91587
ENSG00000116299.17	0.0875115	4.66598	0.224962	0.823428	0.857122	-6.76612	0.223138
ENSG00000031698.13	-0.660406	8.36891	-2.67314	0.0119383	0.0213908	-3.54004	-2.51396
ENSG00000143126.8	0.287725	7.66088	0.488898	0.628147	0.688461	-6.68578	0.484336
ENSG00000134222.16	-1.36826	5.26642	-3.41182	0.00173471	0.00384322	-1.86859	-3.13225
ENSG00000221986.7	-2.71666	0.532773	-6.09097	6.5743e-07	4.00668e-06	5.17183	-4.97353
ENSG00000134243.12	0.584061	8.2429	1.40532	0.169224	0.224322	-5.83621	1.3747
ENSG00000143106.13	-0.104487	6.0328	-0.358306	0.722774	0.772307	-6.68888	-0.354754
ENSG00000162650.17	-0.757322	3.13922	-3.56298	0.00108474	0.00252491	-1.50816	-3.26757
ENSG00000174151.15	-0.162489	3.43212	-0.48793	0.628678	0.688835	-6.72393	-0.483588
ENSG00000181754.7	-0.258235	5.98415	-0.553273	0.583834	0.647728	-6.6469	-0.547793
ENSG00000156097.13	0.205096	3.61628	0.557064	0.581041	0.64509	-6.71167	0.551864
ENSG00000065135.12	1.70632	3.88172	4.72222	4.45908e-05	0.000149772	1.50173	4.08231
ENSG00000116337.20	-1.29365	6.6618	-3.35362	0.00193415	0.00423674	-2.03477	-3.10016
ENSG00000168765.18	-2.25649	5.19514	-7.90449	2.77196e-09	4.47817e-08	9.78064	-5.94456
ENSG00000213366.13	0.533898	3.78915	1.01377	0.31775	0.38663	-6.3078	0.999093
ENSG00000134184.13	-2.04084	-1.57122	-2.3359	0.0272176	0.044671	-4.00946	-2.20838
ENSG00000134201.12	-2.05687	4.95061	-4.35542	0.00012922	0.00038076	0.509395	-3.82794
ENSG00000134202.12	-0.543569	6.77001	-1.44957	0.158329	0.211639	-5.72731	-1.41071
ENSG00000184371.14	-0.358479	2.9787	-0.61521	0.542409	0.609135	-6.68038	-0.609174
ENSG00000168710.18	1.122	7.69517	3.98691	0.000379467	0.000992006	-0.428429	3.55397
ENSG00000143093.15	-0.425221	5.80732	-1.65503	0.107762	0.151424	-5.4517	-1.60833
ENSG00000258634.3	-0.276527	1.93401	-0.623959	0.537038	0.603977	-6.58526	-0.617298
ENSG00000197106.7	-0.485112	7.92334	-0.876055	0.387547	0.457812	-6.39949	-0.864074
ENSG00000224965.1	-2.15606	-1.75286	-4.72638	3.67854e-05	0.000126747	1.74661	-4.1268
ENSG00000116396.15	-1.72624	5.22906	-3.13306	0.00350881	0.00717367	-2.56167	-2.91924
ENSG00000162775.17	1.83442	3.19964	4.76743	3.31992e-05	0.000116045	1.71102	4.15033
ENSG00000168679.18	2.12912	0.963701	3.27807	0.00238012	0.00508456	-2.12745	3.03818
ENSG00000273373.1	2.95136	-0.356139	4.23814	0.000156777	0.000451299	0.34744	3.78008
ENSG00000134248.14	-1.23121	5.43311	-3.11239	0.00393728	0.00793993	-2.58059	-2.88314
ENSG00000177301.16	1.9265	6.8658	3.2188	0.00279673	0.00587017	-2.35503	2.98924
ENSG00000259834.1	3.76416	1.72182	7.11847	2.96601e-08	3.12177e-07	8.22092	5.54343
ENSG00000288847.1	5.68339	0.186692	7.29492	1.62578e-08	1.92343e-07	9.52727	5.64773
ENSG00000177272.9	4.19036	1.66121	7.52708	1.10845e-08	1.38207e-07	9.27773	5.71324
ENSG00000288803.1	5.39529	-2.39903	8.3848	7.04124e-10	1.48077e-08	12.5371	6.16516
ENSG00000143119.14	2.03954	2.95377	2.97365	0.00530774	0.0103578	-2.88546	2.78774
ENSG00000121931.16	2.81965	2.89131	6.01367	7.49293e-07	4.47375e-06	5.70793	4.94813
ENSG00000156171.15	0.589591	3.23787	1.68496	0.101479	0.143635	-5.40458	1.63772
ENSG00000134255.15	1.17256	3.91456	3.6038	0.000968844	0.00228275	-1.37992	3.29942
ENSG00000173947.14	0.346861	1.93838	0.991553	0.328885	0.39782	-6.43952	0.976362
ENSG00000085465.13	-0.684762	1.82962	-1.89393	0.0668449	0.0991503	-5.09143	-1.83272
ENSG00000260948.1	0.197613	0.0659739	0.366392	0.716308	0.766352	-6.74021	0.363398
ENSG00000243960.1	2.08758	-1.82636	3.49132	0.00132355	0.00301369	-1.6146	3.21082
ENSG00000116455.14	-0.279068	3.57881	-1.42194	0.164285	0.21848	-5.81606	-1.3908
ENSG00000116459.11	0.885763	6.99292	2.19623	0.0353539	0.056345	-4.53099	2.10428
ENSG00000143110.12	-1.42808	0.854766	-2.80941	0.00809767	0.015134	-3.27867	-2.64797
ENSG00000121933.19	-0.586422	1.89609	-1.03509	0.307794	0.376159	-6.33407	-1.01986
ENSG00000282608.2	-0.686353	0.267305	-1.20712	0.235751	0.298689	-6.04137	-1.18568
ENSG00000116473.15	0.516789	4.66277	1.37226	0.178763	0.235164	-5.92174	1.34457
ENSG00000197852.12	-0.441495	5.17309	-1.07659	0.289134	0.356439	-6.26756	-1.06002
ENSG00000227811.3	-0.298141	1.73344	-0.932329	0.357807	0.427852	-6.38198	-0.919551
ENSG00000064703.13	1.715	3.13001	6.03345	9.02791e-07	5.22245e-06	4.93521	4.91172
ENSG00000171385.10	1.18623	5.6762	2.25029	0.0308592	0.0499482	-4.47777	2.15888
ENSG00000232558.1	1.66619	-4.43547	1.76928	0.085588	0.123252	-5.44058	1.71914
ENSG00000231437.3	-0.878327	2.51389	-2.69748	0.0114239	0.0205776	-3.49097	-2.52946
ENSG00000143079.15	2.64341	3.4707	7.49877	8.99659e-09	1.17355e-07	9.35122	5.74864
ENSG00000134245.18	0.904603	3.21651	2.964	0.00555503	0.0107813	-2.90589	2.77295
ENSG00000273483.1	-3.0074	-2.30096	-3.88268	0.000534745	0.00134375	-0.703051	-3.46272
ENSG00000007341.19	0.472319	3.70801	1.44058	0.159508	0.213001	-5.7661	1.40673
ENSG00000116489.13	1.29622	5.39106	3.34075	0.00201212	0.00438236	-2.0647	3.08844
ENSG00000155363.19	-0.517753	2.78295	-1.24944	0.220259	0.281705	-6.01107	-1.22584
ENSG00000155366.17	-2.08402	4.90398	-5.16627	1.06162e-05	4.31334e-05	2.77698	-4.40423
ENSG00000155367.16	-1.71196	2.72642	-4.70561	4.40794e-05	0.000148353	1.4111	-4.08499
ENSG00000184599.14	-0.846084	-0.693654	-2.0401	0.0489885	0.075145	-4.86244	-1.96869
ENSG00000224167.3	-2.12791	0.603745	-6.38925	2.41086e-07	1.72561e-06	6.67541	-5.1645
ENSG00000155380.13	1.44622	4.30737	3.35948	0.00190675	0.00418093	-1.98839	3.10439
ENSG00000226419.8	0.589714	1.51042	1.33217	0.192177	0.250487	-5.85934	1.30417
ENSG00000238198.2	0.238758	-0.607915	0.498516	0.621398	0.682483	-6.66463	0.49387
ENSG00000198799.12	2.60042	3.53518	7.04047	4.82136e-08	4.6104e-07	7.4848	5.45778
ENSG00000081026.19	2.36011	5.17227	7.11211	4.33986e-08	4.24518e-07	7.58433	5.47643
ENSG00000232499.2	-0.439166	-0.988392	-0.571609	0.57145	0.636163	-6.79072	-0.565918
ENSG00000116793.16	1.61722	4.04542	6.13142	7.83079e-07	4.63475e-06	5.14295	4.93954
ENSG00000232450.1	2.04224	-3.09288	2.15909	0.0379303	0.0599284	-4.68631	2.07561
ENSG00000081019.14	3.23131	3.54675	13.6114	1.60407e-15	8.30489e-13	25.1985	7.96866
ENSG00000134262.13	0.0105898	4.45454	0.0545445	0.956851	0.966601	-6.77042	0.0541058
ENSG00000118655.7	1.3846	1.52528	3.73486	0.000680643	0.00166617	-0.971292	3.39726
ENSG00000163349.22	3.56604	5.12078	7.12676	2.71539e-08	2.90439e-07	8.24247	5.55886
ENSG00000116774.12	0.09817	3.04087	0.274039	0.785938	0.826214	-6.73738	0.271588
ENSG00000134207.17	-0.527518	1.74816	-1.13646	0.263556	0.329255	-6.18451	-1.11803
ENSG00000197323.12	2.85431	4.9752	8.6715	3.15595e-10	7.76313e-09	11.9687	6.29092
ENSG00000116752.6	1.67124	5.36445	3.68917	0.000781746	0.00188648	-1.18237	3.35918
ENSG00000175984.15	1.6284	0.398862	3.96459	0.00037467	0.000980291	-0.424039	3.55731
ENSG00000213281.5	0.523452	4.28271	1.78829	0.0824741	0.119242	-5.29049	1.73651
ENSG00000009307.17	0.121277	8.54394	0.573665	0.569874	0.63475	-6.71633	0.568237
ENSG00000052723.12	2.04348	4.08577	7.21703	2.04456e-08	2.30238e-07	9.21009	5.60819
ENSG00000134198.10	2.37457	0.069073	3.0226	0.00470021	0.00928989	-2.73424	2.82689
ENSG00000173218.15	2.17983	0.646254	5.23029	1.10291e-05	4.46108e-05	2.85096	4.39595
ENSG00000118729.12	1.24597	0.578365	1.54454	0.131913	0.18045	-5.62432	1.5066
ENSG00000163393.13	1.23832	3.54301	2.61842	0.0133051	0.0235679	-3.73899	2.4755
ENSG00000163399.16	-0.44913	10.2138	-1.24917	0.221155	0.282601	-5.98565	-1.22346
ENSG00000203865.12	-0.435351	2.85178	-0.625223	0.536018	0.603173	-6.73046	-0.618845
ENSG00000116815.16	2.66191	-0.10856	3.23087	0.0027016	0.00569412	-2.25976	2.9998
ENSG00000143061.18	2.03822	3.99018	3.07375	0.00414432	0.00830406	-2.65703	2.86696
ENSG00000272715.1	-0.711836	-3.04584	-0.867561	0.391562	0.461822	-6.64874	-0.856788
ENSG00000134247.10	0.520272	4.68413	1.12894	0.266947	0.333052	-6.1762	1.11012
ENSG00000134256.13	-1.95367	1.11893	-4.532	7.14686e-05	0.00022595	1.0078	-3.97134
ENSG00000116830.12	1.10042	1.9767	2.86705	0.00713554	0.0135065	-3.11126	2.69045
ENSG00000134253.10	1.10514	1.6674	2.64083	0.0126756	0.0225743	-3.55509	2.49275
ENSG00000271427.1	0.960157	-3.22209	1.2707	0.212241	0.27299	-6.18868	1.24743
ENSG00000198162.12	4.3545	6.11816	11.1377	4.89112e-13	5.11334e-11	19.6976	7.22829
ENSG00000279513.1	2.86567	-2.5323	3.71974	0.000720509	0.00175193	-1.03034	3.38165
ENSG00000196505.11	3.85848	3.5998	11.7697	2.53328e-13	3.20269e-11	18.3408	7.31713
ENSG00000065183.16	2.27078	3.92203	7.49372	9.08191e-09	1.18184e-07	10.0172	5.74704
ENSG00000116874.12	0.801953	2.84842	2.65207	0.0121955	0.021805	-3.59917	2.50644
ENSG00000231365.7	0.904329	1.72902	2.38189	0.0232733	0.0387919	-4.12102	2.26892
ENSG00000232780.2	-1.68874	-1.1213	-3.16003	0.00430047	0.00858633	-2.42729	-2.85524
ENSG00000235595.1	4.88681	-2.24881	6.44202	2.21893e-07	1.61319e-06	6.90987	5.17999
ENSG00000229570.2	2.88926	-3.22607	3.90401	0.000417994	0.00108039	-0.58044	3.52845
ENSG00000226443.3	3.69558	-3.26664	4.38623	0.000101263	0.000306936	0.855763	3.88755
ENSG00000239873.2	4.39818	-3.20031	5.89782	1.06423e-06	5.99523e-06	5.3359	4.87937
ENSG00000240244.3	4.25414	-2.16799	4.93794	1.94816e-05	7.31483e-05	2.53875	4.27075
ENSG00000260941.1	0.948016	0.821002	1.33913	0.189738	0.247709	-6.03484	1.31136
ENSG00000143067.5	2.65257	3.31768	5.17587	9.82425e-06	4.02616e-05	2.83886	4.42101
ENSG00000092621.13	-0.839615	6.47664	-1.67678	0.10292	0.145409	-5.44886	-1.63086
ENSG00000134250.21	4.73686	4.5582	7.14153	3.54252e-08	3.61823e-07	7.78154	5.51226
ENSG00000265808.4	1.46949	5.24416	4.50763	7.14233e-05	0.00022584	0.991667	3.97149
ENSG00000274642.1	1.91694	1.90893	3.10734	0.00412058	0.0082674	-2.5275	2.86878
ENSG00000223804.5	0.896051	0.319587	1.39063	0.173142	0.228721	-5.97439	1.36218
ENSG00000270231.4	5.13833	0.778714	6.42323	2.17735e-07	1.59071e-06	6.93079	5.18352
ENSG00000275131.3	3.88231	3.59681	5.83388	1.2918e-06	7.12951e-06	5.17689	4.84101
ENSG00000273136.8	4.77515	0.706328	5.632	2.38297e-06	1.18957e-05	4.67443	4.7179
ENSG00000226067.7	-2.088	2.68761	-6.51704	1.72723e-07	1.31278e-06	6.162	-5.22653
ENSG00000277610.1	0.18755	-4.68353	0.180403	0.857881	0.88507	-6.85065	0.179072
ENSG00000285215.2	2.83928	-1.71647	3.55643	0.00118024	0.00271841	-1.50785	3.24361
ENSG00000234998.1	4.11288	-2.97175	5.82354	1.38443e-06	7.52798e-06	4.79861	4.82723
ENSG00000223345.4	0.625824	0.486417	1.61764	0.115765	0.161097	-5.46972	1.5728
ENSG00000213244.3	5.20235	-2.66603	8.0056	2.0674e-09	3.49953e-08	11.5044	5.99242
ENSG00000171943.12	2.51455	2.83406	4.34382	0.000114773	0.000342773	0.803239	3.85703
ENSG00000227082.3	1.66651	2.32815	6.58596	1.40034e-07	1.10208e-06	6.56639	5.2652
ENSG00000272583.1	-0.582354	-0.872874	-0.986586	0.33069	0.399714	-6.31933	-0.972725
ENSG00000231752.7	4.08977	-1.21319	5.3405	5.76873e-06	2.54084e-05	3.73569	4.53469
ENSG00000277702.1	-1.45084	0.958725	-3.14575	0.00362257	0.00737988	-2.49186	-2.90928
ENSG00000206737.1	3.6272	-3.63985	2.22397	0.0327194	0.0525779	-4.56401	2.13551
ENSG00000223779.6	5.61916	-3.50283	4.52561	9.15804e-05	0.000281234	1.00639	3.91188
ENSG00000265531.3	-0.980801	-1.88646	-1.26854	0.214356	0.275284	-6.17947	-1.24168
ENSG00000289318.1	4.5263	-1.34006	6.88348	9.30243e-08	7.91708e-07	7.16965	5.33985
ENSG00000270872.2	4.47936	-1.53719	4.06949	0.000279818	0.000756045	-0.125175	3.6333
ENSG00000207205.1	3.12044	-3.7878	4.03578	0.000292353	0.000784551	-0.191721	3.62198
ENSG00000266338.7	2.35536	1.38192	3.821	0.000544885	0.00136693	-0.740377	3.45766
ENSG00000277918.1	6.65446	-2.84552	4.52879	8.50603e-05	0.000263031	1.07766	3.92968
ENSG00000288905.1	-2.22386	-0.766289	-3.83885	0.000497957	0.00126319	-0.768899	-3.48185
ENSG00000196369.12	2.84187	1.51	4.39687	9.82396e-05	0.000299149	0.940199	3.8949
ENSG00000272419.6	1.45343	1.24366	2.59853	0.0139476	0.024556	-3.69742	2.45861
ENSG00000281571.2	-2.16439	0.249419	-2.47481	0.018465	0.0315315	-4.07545	-2.35616
ENSG00000223612.3	1.7715	-1.84302	1.64132	0.109714	0.153829	-5.64769	1.59948
ENSG00000276216.1	2.60571	-4.23608	2.62698	0.0127241	0.0226475	-3.6928	2.4914
ENSG00000270384.1	0.927316	-4.99383	1.28797	0.20631	0.266465	-6.08373	1.26378
ENSG00000270722.1	2.02083	-3.70784	2.76908	0.00897709	0.0165865	-3.3991	2.61293
ENSG00000275064.1	1.69391	-2.20937	2.4428	0.0197789	0.0335537	-4.14732	2.33052
ENSG00000272150.5	2.48555	-0.53347	3.68016	0.000781132	0.00188521	-1.07836	3.3594
ENSG00000117262.19	-0.523927	2.93042	-1.71426	0.0953511	0.135863	-5.56805	-1.66782
ENSG00000265491.5	0.518129	5.56515	2.61506	0.0131274	0.0232835	-3.76428	2.48029
ENSG00000186141.9	-0.0256927	4.62177	-0.120397	0.904982	0.924587	-6.75801	-0.11937
ENSG00000186364.12	-0.222216	2.1225	-0.703562	0.486526	0.55553	-6.66656	-0.695844
ENSG00000131788.16	-0.417584	4.28638	-1.96438	0.0584305	0.0879898	-5.10521	-1.89245
ENSG00000198483.13	-1.55249	4.18275	-4.25868	0.00014992	0.000434146	0.278338	-3.7912
ENSG00000143127.13	2.53908	0.77398	2.76883	0.00898212	0.0165944	-3.31035	2.61273
ENSG00000131779.11	-1.42377	5.63776	-6.25664	3.79868e-07	2.52144e-06	5.76924	-5.07878
ENSG00000211451.12	1.7201	2.09784	2.49386	0.0175257	0.0300905	-3.99117	2.37549
ENSG00000265241.8	0.287494	5.31141	1.41961	0.165099	0.219389	-5.9505	1.38812
ENSG00000271601.4	0.802362	3.9316	2.39003	0.0226808	0.0379322	-4.13889	2.27877
ENSG00000272031.3	-1.41702	5.14196	-3.63101	0.0009635	0.00227336	-1.33251	-3.30097
ENSG00000278431.1	-0.164735	-3.6671	-0.155715	0.877155	0.90162	-6.8644	-0.154576
ENSG00000121851.13	-1.6344	3.44458	-4.14729	0.00020521	0.000573088	-0.0238345	-3.71251
ENSG00000265972.6	1.11191	5.27874	1.82166	0.077218	0.112556	-5.22958	1.76706
ENSG00000233396.9	0.760193	1.12987	2.17419	0.0371734	0.0589295	-4.54608	2.08385
ENSG00000277406.2	3.23371	-0.786801	4.08207	0.000247048	0.000676975	-0.000235879	3.6653
ENSG00000273768.1	3.21168	-2.15064	1.26558	0.215316	0.276391	-5.83185	1.23908
ENSG00000287978.1	-2.58933	1.87452	-6.5516	2.23019e-07	1.61996e-06	6.21889	-5.17905
ENSG00000274428.1	0.710136	-4.95207	0.780834	0.440197	0.509707	-6.54454	0.77186
ENSG00000276975.3	2.85506	2.90204	5.72237	1.83714e-06	9.52292e-06	4.43611	4.77056
ENSG00000289321.1	2.10684	-1.50387	2.21416	0.0334463	0.0536311	-4.60619	2.12668
ENSG00000268043.8	2.80993	2.32839	5.79373	1.4895e-06	8.00521e-06	4.65743	4.81264
ENSG00000131791.8	1.49409	3.83216	5.43791	4.39109e-06	2.01869e-05	3.46351	4.59196
ENSG00000180867.11	0.237922	3.17352	0.644423	0.523942	0.591513	-6.77195	0.63728
ENSG00000226015.2	1.00929	1.4259	2.09097	0.0440717	0.068492	-4.70947	2.01341
ENSG00000116128.12	-0.300185	3.93275	-0.80632	0.425672	0.495649	-6.49669	-0.796619
ENSG00000162836.12	0.711723	2.74614	2.23145	0.0335932	0.0538507	-4.3537	2.12492
ENSG00000265107.3	0.686886	1.19672	0.937726	0.355135	0.425036	-6.34862	0.924675
ENSG00000188092.15	-1.53718	2.36743	-4.95215	1.86651e-05	7.05009e-05	2.41724	-4.28029
ENSG00000273059.1	-0.672682	-2.92443	-0.683723	0.498666	0.567454	-6.77769	-0.676591
ENSG00000206791.1	1.90774	-3.88472	1.96459	0.0574718	0.086672	-5.01238	1.89971
ENSG00000206585.1	1.18769	-2.29966	0.429371	0.670597	0.726029	-6.48764	0.425328
ENSG00000263956.8	2.41026	1.52566	4.88215	2.32573e-05	8.52115e-05	2.11613	4.23108
ENSG00000198658.4	-0.782615	-1.7712	-0.973896	0.336812	0.40594	-6.54071	-0.960484
ENSG00000234283.1	-0.0642108	-0.858432	-0.105212	0.916843	0.93418	-6.95048	-0.104411
ENSG00000274020.4	0.123368	2.66234	0.715361	0.479363	0.548474	-6.68487	0.707328
ENSG00000283676.1	3.60178	-2.53681	4.4705	7.88977e-05	0.000246251	1.09208	3.94772
ENSG00000202408.2	2.80931	-4.28276	2.91098	0.0062396	0.0119668	-3.07398	2.73492
ENSG00000272824.1	-1.61098	-0.873292	-2.03133	0.0498937	0.0764256	-4.89899	-1.96087
ENSG00000207340.1	2.89237	-3.5822	3.42642	0.00158285	0.00353661	-1.79801	3.15905
ENSG00000252135.1	0.913943	-5.18509	1.0908	0.28304	0.349998	-6.32964	1.07351
ENSG00000238825.1	-0.376886	-5.0938	-0.421137	0.676303	0.731105	-6.83155	-0.417514
ENSG00000231551.8	0.296501	0.190472	0.804229	0.426795	0.496769	-6.46992	0.794689
ENSG00000280649.2	-2.47179	2.1018	-5.80269	1.48687e-06	7.99702e-06	4.40599	-4.81299
ENSG00000274210.1	3.70404	-3.33278	5.37458	8.77861e-06	3.64435e-05	3.17376	4.44526
ENSG00000270629.7	4.02681	1.14335	6.8461	6.86437e-08	6.15782e-07	7.52604	5.39469
ENSG00000178104.20	2.0378	6.84361	9.24779	9.46146e-11	2.98606e-09	13.7053	6.47531
ENSG00000269713.8	2.45396	1.72021	5.15554	1.03114e-05	4.20678e-05	3.15082	4.41054
ENSG00000274265.5	-0.560701	1.56783	-1.24945	0.220418	0.281858	-5.99091	-1.22542
ENSG00000289614.1	-1.83521	0.466644	-4.01756	0.000298029	0.000798699	-0.346412	-3.61701
ENSG00000215861.7	0.31197	5.46117	1.14055	0.263138	0.328791	-6.10675	1.119
ENSG00000274423.1	0.0249592	-3.55959	0.0214449	0.983025	0.987549	-6.75787	0.0212771
ENSG00000286219.2	2.01247	0.520474	4.61258	5.98448e-05	0.000193448	1.26945	4.01342
ENSG00000277147.7	-0.0999229	3.58412	-0.345254	0.732189	0.780348	-6.71674	-0.342216
ENSG00000206828.1	0.0597687	-3.3806	0.0570177	0.954872	0.96499	-6.80331	0.0565899
ENSG00000150337.14	-0.155518	0.938412	-0.250028	0.804123	0.841001	-6.738	-0.248015
ENSG00000203814.7	6.43694	0.55416	8.39543	1.2316e-09	2.29095e-08	11.1647	6.07607
ENSG00000183598.4	5.27974	-2.63678	6.83592	6.3263e-08	5.73667e-07	7.72165	5.40932
ENSG00000220323.4	0.0820282	0.954311	0.231521	0.818411	0.852887	-6.74877	0.229589
ENSG00000261716.2	2.12058	0.934687	3.723	0.000703716	0.0017157	-0.997237	3.38813
ENSG00000184678.11	-0.0686168	4.23302	-0.145951	0.884837	0.907884	-6.79249	-0.14484
ENSG00000184260.6	6.61817	1.03441	6.48405	2.81577e-07	1.96625e-06	6.34314	5.13538
ENSG00000184270.6	7.03304	-0.718632	7.20321	3.48917e-08	3.56877e-07	8.25046	5.51493
ENSG00000178096.9	-1.85622	4.15538	-4.99019	1.70355e-05	6.50459e-05	2.18157	-4.30058
ENSG00000159164.10	-1.50295	8.92631	-3.71272	0.000782174	0.0018873	-1.11901	-3.35903
ENSG00000143368.10	-2.53322	4.77433	-11.7017	1.35488e-13	2.0042e-11	17.8741	-7.40068
ENSG00000014914.21	0.481776	1.64062	1.11899	0.270813	0.337057	-6.20948	1.10119
ENSG00000264522.6	0.978998	4.65071	2.0317	0.0503873	0.0771111	-4.82381	1.95666
ENSG00000285184.4	-0.895062	2.36095	-4.00991	0.000306572	0.000819071	-0.377201	-3.60968
ENSG00000136631.15	0.543539	5.60517	2.04543	0.0498617	0.0763873	-4.78236	1.96115
ENSG00000023902.14	-1.86193	6.06229	-5.19869	8.86371e-06	3.67406e-05	3.16742	-4.44318
ENSG00000143401.15	1.74689	4.6258	5.05834	1.4599e-05	5.68205e-05	2.39029	4.33465
ENSG00000118298.12	-2.08467	2.53744	-2.66281	0.0116423	0.0209207	-3.74588	-2.52281
ENSG00000117362.13	-1.18247	5.27459	-4.63573	5.02635e-05	0.00016598	1.24417	-4.0544
ENSG00000118292.9	-2.00783	2.56556	-4.64746	4.91449e-05	0.000162806	1.2824	-4.05966
ENSG00000159208.16	-1.34575	3.36689	-4.42976	0.000123989	0.000367073	0.728484	-3.8381
ENSG00000266472.6	-1.54269	6.94332	-4.46396	9.16746e-05	0.000281483	0.790415	-3.91163
ENSG00000117360.13	-0.45032	4.8113	-2.11124	0.0423481	0.0660778	-4.70002	-2.03008
ENSG00000163125.16	1.48532	5.08067	4.83922	2.62253e-05	9.44935e-05	1.85655	4.20399
ENSG00000143374.18	-0.236471	4.93957	-0.955428	0.346094	0.41563	-6.4694	-0.942194
ENSG00000143369.15	-2.10837	4.63403	-8.01281	3.77783e-09	5.7657e-08	9.68792	-5.89364
ENSG00000228126.1	2.74773	-0.48188	3.46094	0.0014394	0.00324889	-1.68938	3.18663
ENSG00000237781.3	1.85282	-2.42454	2.72443	0.0100453	0.0183575	-3.45866	2.57427
ENSG00000143384.14	0.585959	5.45515	2.25384	0.0316881	0.0511045	-4.37306	2.14832
ENSG00000274963.1	0.713219	-5.01553	0.753987	0.455917	0.525269	-6.59297	0.745586
ENSG00000253047.1	1.24438	-4.77811	1.73766	0.0919562	0.131517	-5.49481	1.68517
ENSG00000143420.19	-1.07748	8.46082	-4.21423	0.000170401	0.000485696	0.148536	-3.75928
ENSG00000276103.1	0.961072	-4.93337	1.13427	0.264413	0.330183	-6.34621	1.11602
ENSG00000288880.1	-1.76688	0.847483	-5.95944	9.23015e-07	5.31822e-06	4.70849	-4.90738
ENSG00000143457.11	1.26593	3.83201	5.63116	2.4505e-06	1.2188e-05	3.9615	4.71221
ENSG00000163131.12	1.82284	2.0993	3.75978	0.000676346	0.00165677	-0.932452	3.39899
ENSG00000143387.14	0.0566726	2.47656	0.231244	0.818563	0.853005	-6.76929	0.229394
ENSG00000143437.21	0.749996	4.42684	3.80463	0.000556075	0.00139197	-0.88769	3.45218
ENSG00000143379.13	0.706941	4.21595	3.62136	0.000938158	0.00221935	-1.34573	3.30844
ENSG00000143418.20	-0.876931	5.3498	-1.31023	0.200019	0.25945	-6.14569	-1.2815
ENSG00000259357.2	1.75206	-2.59582	1.68523	0.101186	0.143286	-5.42941	1.63913
ENSG00000143409.17	0.0855493	3.45709	0.162342	0.871982	0.897398	-6.82599	0.161142
ENSG00000143363.17	-0.882227	4.04612	-4.17347	0.000237421	0.000653177	0.153481	-3.67546
ENSG00000143443.10	-0.163744	1.74977	-0.41072	0.68381	0.737681	-6.79383	-0.40727
ENSG00000197622.13	-0.221555	5.46798	-0.853461	0.399309	0.469528	-6.55108	-0.842856
ENSG00000213190.4	-0.664908	7.99905	-1.9977	0.0541047	0.082164	-4.89469	-1.926
ENSG00000143458.12	1.79634	2.88722	4.86954	2.65527e-05	9.55289e-05	1.91811	4.20118
ENSG00000261168.1	-1.45375	-1.56026	-2.28773	0.0283379	0.0463244	-4.39783	-2.19258
ENSG00000143434.17	-1.78435	4.21356	-3.7662	0.000612419	0.00151744	-1.01414	-3.42605
ENSG00000163154.6	-1.43669	0.0888442	-2.36465	0.0239397	0.0398019	-4.27648	-2.25809
ENSG00000163156.12	-2.32082	4.59974	-6.36595	3.11674e-07	2.13932e-06	6.04905	-5.11625
ENSG00000163155.12	-0.335385	4.00003	-2.07735	0.0451946	0.0700169	-4.93781	-2.00284
ENSG00000163159.15	-1.9273	5.82843	-6.78012	9.90929e-08	8.32281e-07	7.3369	-5.32838
ENSG00000143398.20	1.31282	4.62678	5.04403	1.41468e-05	5.52567e-05	2.74137	4.34157
ENSG00000159352.16	-1.76619	7.72954	-5.62954	2.86568e-06	1.39551e-05	3.83817	-4.68022
ENSG00000232671.7	-1.60778	-0.638709	-2.86362	0.00708307	0.0134165	-3.19962	-2.69291
ENSG00000143373.18	0.77791	4.34592	1.99882	0.0536844	0.0815771	-4.92351	1.92937
ENSG00000143393.17	-0.818418	6.26409	-3.48644	0.00148055	0.00333207	-1.67401	-3.17847
ENSG00000143390.18	0.897412	4.96012	3.30674	0.00220413	0.00474728	-2.14868	3.06125
ENSG00000237976.2	-1.55344	-1.03881	-2.34932	0.024621	0.0408347	-4.24286	-2.2473
ENSG00000143416.21	-0.277511	4.71681	-0.733355	0.468978	0.538035	-6.47935	-0.724143
ENSG00000159377.11	-1.47938	7.41697	-4.66421	5.34403e-05	0.000175009	1.30836	-4.04005
ENSG00000143442.22	0.632107	5.42163	1.77568	0.0847618	0.122208	-5.29233	1.7237
ENSG00000143375.15	0.86404	1.34311	1.53332	0.134271	0.183238	-5.71145	1.49747
ENSG00000143367.17	-0.469985	2.9578	-1.30979	0.198834	0.258082	-6.00814	-1.28488
ENSG00000143376.14	1.24599	6.14268	3.90688	0.000410755	0.00106509	-0.642038	3.53308
ENSG00000206635.1	0.248248	-5.46535	0.363552	0.718386	0.768296	-6.93469	0.360617
ENSG00000159409.15	-1.73505	5.90245	-3.99471	0.000340168	0.000898996	-0.418783	-3.58262
ENSG00000178796.13	-1.8119	2.14965	-3.32328	0.00211952	0.00458718	-2.11497	-3.07295
ENSG00000269621.1	-1.73334	-0.412532	-3.76648	0.000611918	0.00151637	-0.980586	-3.42628
ENSG00000143436.11	-1.692	5.3048	-6.45686	2.33449e-07	1.6798e-06	5.98534	-5.17052
ENSG00000249602.1	-1.92298	-0.0635568	-4.95997	2.13038e-05	7.89993e-05	2.06957	-4.25077
ENSG00000268288.1	-1.65245	-1.55894	-2.07004	0.045995	0.0710847	-4.85469	-1.99544
ENSG00000182134.17	0.454014	4.2204	1.74673	0.0895787	0.128379	-5.36003	1.69762
ENSG00000203288.5	0.0954457	0.605759	0.236337	0.814557	0.850012	-6.826	0.234551
ENSG00000269489.1	0.574027	-2.00511	0.694938	0.491703	0.560294	-6.62846	0.687602
ENSG00000225556.2	-3.9169	0.273716	-6.83831	6.75929e-08	6.07359e-07	6.92557	-5.39745
ENSG00000234614.1	2.1448	1.49406	4.52688	6.73208e-05	0.000214313	1.23093	3.98556
ENSG00000159445.13	-0.0957111	3.71954	-0.527987	0.600977	0.663026	-6.77315	-0.522996
ENSG00000197747.9	-1.99117	2.66563	-5.08496	1.26576e-05	5.01986e-05	2.46503	-4.36594
ENSG00000163191.6	-3.30449	2.17869	-7.6477	7.28339e-09	9.84321e-08	9.18656	-5.78426
ENSG00000236427.1	2.78287	-4.55226	3.76283	0.00061829	0.00152972	-0.920581	3.42346
ENSG00000163220.11	-1.18801	0.492193	-1.63516	0.113659	0.158612	-5.38229	-1.58196
ENSG00000143546.10	-0.413244	-0.2522	-0.440481	0.662662	0.719112	-6.58292	-0.436241
ENSG00000197956.10	-2.29222	6.76766	-4.82673	2.79234e-05	9.98182e-05	1.76644	-4.18977
ENSG00000196420.8	-3.8493	-1.76284	-5.84769	5.29342e-06	2.36453e-05	4.99544	-4.55281
ENSG00000196154.12	-2.41184	1.57787	-3.93438	0.000389806	0.00101549	-0.574679	-3.54689
ENSG00000188643.11	-1.46247	4.52011	-4.16943	0.000227209	0.000627705	0.0396637	-3.68667
ENSG00000189334.9	-1.41355	-1.4196	-1.563	0.12708	0.174785	-5.64672	-1.52572
ENSG00000189171.15	-3.06429	4.46428	-5.81533	1.59948e-06	8.51426e-06	4.55402	-4.79839
ENSG00000160678.12	-2.43924	6.64438	-5.68585	2.45242e-06	1.21948e-05	3.9784	-4.71205
ENSG00000272030.1	-1.58987	-1.39765	-2.66025	0.0117169	0.0210338	-3.6342	-2.52056
ENSG00000160679.13	-0.810621	5.80349	-3.85561	0.000474661	0.00121102	-0.776953	-3.49466
ENSG00000143553.11	-0.632388	4.52961	-1.74775	0.0893358	0.128095	-5.37976	-1.69891
ENSG00000143621.17	0.180603	6.32654	0.531205	0.598654	0.660731	-6.72011	0.526337
ENSG00000169418.10	0.0159223	0.456714	0.0382223	0.969751	0.977256	-6.79257	0.0379212
ENSG00000143624.14	-0.530241	6.18298	-2.07302	0.0456194	0.0705844	-4.8345	-1.9989
ENSG00000143554.14	-1.99677	3.04125	-6.18013	5.31125e-07	3.35699e-06	5.54561	-5.01471
ENSG00000143614.10	1.26508	5.65928	3.65761	0.000846141	0.00202124	-1.26967	3.33724
ENSG00000223599.1	3.33334	-3.30821	4.29713	0.000141159	0.000411628	0.43345	3.80613
ENSG00000198837.10	-0.525183	5.38843	-1.41979	0.164833	0.219102	-5.82945	-1.389
ENSG00000160741.17	-2.76502	4.12344	-9.76816	1.74316e-11	7.91336e-10	13.8538	-6.72606
ENSG00000282386.1	1.87836	-1.93663	2.33633	0.0253457	0.0419025	-4.38407	2.23609
ENSG00000273026.1	-1.49291	-1.42899	-2.76954	0.00908726	0.0167716	-3.43975	-2.60875
ENSG00000143578.16	-0.695407	0.562838	-1.66676	0.10516	0.148141	-5.5999	-1.62034
ENSG00000143543.15	-2.14938	4.21542	-4.32334	0.000121914	0.00036157	0.580589	-3.84224
ENSG00000285641.1	1.54946	-0.701942	1.53078	0.135372	0.184602	-5.76884	1.49325
ENSG00000272654.1	-0.486239	0.217672	-1.36246	0.182377	0.239264	-6.02733	-1.33347
ENSG00000143545.10	-3.27189	0.523393	-6.32885	2.89853e-07	2.01562e-06	5.71689	-5.12993
ENSG00000177954.14	-1.93607	7.57083	-3.84716	0.000522542	0.00131741	-0.792123	-3.46893
ENSG00000231416.1	0.0775767	-4.41681	0.0866591	0.931439	0.946013	-6.8684	0.0860345
ENSG00000143549.21	-0.772672	8.06933	-3.33434	0.00213423	0.00461276	-2.05398	-3.07089
ENSG00000143612.21	0.0861419	7.28928	0.229767	0.819615	0.853829	-6.86137	0.22804
ENSG00000143569.19	-0.25872	6.41966	-0.893304	0.378059	0.448274	-6.41874	-0.881477
ENSG00000143575.15	-0.731408	6.49534	-2.43655	0.020735	0.0350201	-4.03797	-2.31277
ENSG00000143515.20	1.87638	4.10197	4.48138	7.63896e-05	0.000239351	0.935717	3.95545
ENSG00000238365.3	1.18658	-4.65451	1.32173	0.19486	0.253544	-6.00551	1.29634
ENSG00000160712.13	1.53707	1.81959	3.66442	0.000864641	0.00206181	-1.18135	3.33123
ENSG00000169291.10	1.91786	1.89725	4.4835	8.79471e-05	0.000270918	0.898308	3.92164
ENSG00000160714.10	-0.988207	6.29569	-4.80562	3.70877e-05	0.000127681	1.67268	-4.12491
ENSG00000229780.1	1.26706	-2.61671	1.09369	0.281832	0.348702	-6.33411	1.07621
ENSG00000286391.2	-1.42551	-1.01726	-3.12733	0.00366867	0.00745911	-2.62556	-2.90533
ENSG00000160716.6	-0.785477	5.58359	-1.39818	0.171259	0.226674	-5.85181	-1.36817
ENSG00000233875.1	1.48354	-3.92968	1.42065	0.164295	0.218481	-5.86402	1.39077
ENSG00000160710.18	0.588828	7.5955	1.85818	0.0723495	0.106271	-5.12798	1.79691
ENSG00000143603.19	2.18815	3.99314	5.60713	4.43534e-06	2.03731e-05	3.77415	4.58986
ENSG00000163344.6	-3.59192	5.917	-10.2323	4.7967e-12	3.01457e-10	17.445	-6.91147
ENSG00000163346.17	-0.28251	6.67631	-0.699899	0.488993	0.557996	-6.54258	-0.691911
ENSG00000163348.4	-1.50677	4.91738	-5.71479	3.71763e-06	1.74562e-05	4.01062	-4.62657
ENSG00000271380.1	-1.99986	0.689919	-4.65843	4.87595e-05	0.000161726	1.33575	-4.06149
ENSG00000160691.19	-0.368388	3.68281	-1.26736	0.213763	0.274673	-6.01142	-1.24328
ENSG00000173207.13	-2.12307	2.23349	-4.46076	9.20373e-05	0.000282389	0.824719	-3.91068
ENSG00000160688.19	-1.32023	4.74636	-5.33724	6.17759e-06	2.69684e-05	3.09301	-4.52022
ENSG00000160685.14	0.138849	2.98187	0.35588	0.724084	0.773476	-6.77943	0.353007
ENSG00000232093.1	-1.80163	-1.31955	-3.11474	0.00376697	0.007634	-2.63647	-2.89704
ENSG00000143537.14	-1.17135	5.18595	-3.95024	0.000361985	0.000950763	-0.535188	-3.56635
ENSG00000243364.8	-0.51737	-1.17487	-0.841692	0.405697	0.475855	-6.49757	-0.83149
ENSG00000143590.14	-3.35615	3.64235	-7.04269	4.94515e-08	4.70807e-07	7.89129	-5.45327
ENSG00000169242.12	-1.15519	2.73848	-1.98942	0.0545607	0.0827583	-4.98452	-1.92236
ENSG00000169241.19	-1.44614	2.56835	-4.87877	2.42158e-05	8.8159e-05	1.94397	-4.22199
ENSG00000179085.8	-3.67696	4.16442	-7.50733	2.69396e-08	2.88603e-07	9.3789	-5.56024
ENSG00000163462.19	-1.31897	4.31318	-3.83803	0.000511408	0.00129429	-0.824093	-3.47471
ENSG00000231064.8	-2.15651	2.25469	-5.70321	3.00037e-06	1.45178e-05	4.01081	-4.67079
ENSG00000169231.13	-1.06247	3.07325	-3.08097	0.00403537	0.00811515	-2.67807	-2.87538
ENSG00000173171.15	-0.354409	2.98983	-0.925372	0.361162	0.43132	-6.41576	-0.913153
ENSG00000236263.1	-2.69253	-1.59457	-4.34671	0.000131064	0.000385706	0.540878	-3.82445
ENSG00000160766.15	0.219533	3.03013	0.728973	0.471085	0.540225	-6.66699	0.720714
ENSG00000177628.16	-0.273877	5.11837	-0.828718	0.413211	0.483553	-6.60366	-0.818256
ENSG00000160767.22	-2.0227	4.12142	-6.26682	4.85069e-07	3.10779e-06	5.4483	-5.03213
ENSG00000116521.11	-2.37455	5.55794	-8.7567	3.39126e-10	8.28573e-09	11.5561	-6.27975
ENSG00000176444.19	-0.207077	4.09839	-0.992798	0.32765	0.396568	-6.385	-0.978859
ENSG00000143630.10	-1.4956	3.09716	-4.32527	0.000132681	0.000390044	0.429033	-3.82143
ENSG00000143627.19	-1.28925	0.000128215	-2.88603	0.00671811	0.0127887	-3.10774	-2.7105
ENSG00000160752.15	-1.18806	7.15252	-4.60805	6.21192e-05	0.00019979	1.16276	-4.00461
ENSG00000225855.7	-0.899064	0.591925	-1.92646	0.0622235	0.0929611	-5.24599	-1.8647
ENSG00000160753.17	-1.07918	6.87155	-2.68677	0.0115445	0.0207673	-3.50695	-2.52577
ENSG00000116539.14	3.94734	6.32892	9.78205	1.55346e-11	7.20257e-10	16.2915	6.74282
ENSG00000227773.1	2.02537	-4.49481	2.90696	0.00646173	0.012346	-3.10692	2.72338
ENSG00000235919.5	-1.26032	1.00741	-5.59942	2.63053e-06	1.29355e-05	4.33867	-4.69774
ENSG00000225082.2	0.656308	-4.78383	0.807575	0.4251	0.495142	-6.62506	0.797605
ENSG00000125459.17	-1.17586	3.36257	-5.84377	1.39276e-06	7.56949e-06	4.41103	-4.82604
ENSG00000163374.20	0.360491	5.47	1.47946	0.147989	0.199456	-5.92553	1.44667
ENSG00000132676.16	-0.349261	5.64613	-1.43147	0.161521	0.215344	-5.81043	-1.39998
ENSG00000203761.5	2.3261	0.112555	4.03007	0.000287276	0.000773024	-0.13655	3.62651
ENSG00000116580.20	2.09696	5.01793	6.39209	2.39543e-07	1.71683e-06	6.1088	5.1657
ENSG00000132718.9	0.963804	9.18069	3.17279	0.00316781	0.00654977	-2.46315	2.95097
ENSG00000283442.1	0.139277	-5.06441	0.1979	0.844289	0.873991	-6.82574	0.196411
ENSG00000143622.11	0.996811	3.28971	3.32169	0.00225246	0.00484106	-2.04183	3.05475
ENSG00000132680.11	1.14966	4.20008	3.71381	0.000710369	0.00172978	-1.05174	3.38555
ENSG00000207475.1	2.56149	-4.15121	3.0356	0.00452523	0.00898394	-2.77858	2.83902
ENSG00000116584.22	-0.444922	7.19789	-1.49551	0.145032	0.195932	-5.67814	-1.4573
ENSG00000277817.1	0.724755	-5.11325	0.97057	0.338461	0.407747	-6.4206	0.957211
ENSG00000163479.14	-2.30814	6.31434	-7.93182	3.71018e-09	5.67753e-08	10.437	-5.89662
ENSG00000160803.8	-1.20114	6.19559	-4.66115	4.47895e-05	0.000150277	1.35843	-4.08127
ENSG00000116586.12	-2.93842	5.45635	-6.2612	3.58183e-07	2.40095e-06	5.65413	-5.08994
ENSG00000160789.24	-2.03598	5.23509	-4.86396	2.43592e-05	8.86216e-05	1.88082	-4.22066
ENSG00000196189.14	-1.49288	4.8438	-3.53167	0.00118348	0.00272469	-1.58929	-3.24283
ENSG00000160785.14	-1.2317	5.78014	-3.97725	0.000356233	0.000937492	-0.463344	-3.57055
ENSG00000160783.19	-2.86694	3.67664	-6.67445	3.73585e-07	2.48759e-06	7.46576	-5.08195
ENSG00000160781.17	-2.35669	6.86054	-5.06942	1.43628e-05	5.59512e-05	2.57724	-4.33824
ENSG00000198952.8	-0.75788	5.90933	-2.18875	0.0360688	0.0573581	-4.53093	-2.09615
ENSG00000163472.19	-1.38572	1.31401	-3.35402	0.0019496	0.00426586	-2.00593	-3.0978
ENSG00000198715.13	-1.78677	3.96328	-8.72203	1.57128e-09	2.79603e-08	13.0139	-6.03687
ENSG00000163468.15	-1.00531	7.65205	-3.34155	0.00207523	0.00450357	-2.04198	-3.07925
ENSG00000125462.19	-1.28385	7.90455	-4.65408	6.87706e-05	0.000218245	1.28495	-3.9805
ENSG00000207933.3	2.5011	-3.55705	3.97741	0.000335862	0.000888589	-0.404042	3.58594
ENSG00000116604.19	-1.16796	6.9333	-2.62272	0.013181	0.0233695	-3.66949	-2.47884
ENSG00000206651.1	1.25468	-4.80383	1.73188	0.0922813	0.131887	-5.44672	1.68348
ENSG00000183856.11	-0.759107	0.57143	-1.24878	0.220796	0.282258	-6.04326	-1.22441
ENSG00000163382.13	-1.86711	6.85408	-6.16905	4.78169e-07	3.07354e-06	5.34044	-5.03487
ENSG00000160818.17	-1.89999	5.25911	-6.45386	2.30654e-07	1.66354e-06	5.97537	-5.17277
ENSG00000272971.1	-0.846694	0.182935	-2.00782	0.0527901	0.0803586	-4.87726	-1.93663
ENSG00000132702.13	-3.10611	4.95451	-3.97502	0.000337262	0.000891967	-0.475213	-3.58486
ENSG00000132692.19	-1.04057	7.4835	-3.78815	0.000599215	0.0014876	-0.943963	-3.43197
ENSG00000132688.11	-1.0633	4.78624	-2.91854	0.00632792	0.0121181	-3.02305	-2.73029
ENSG00000143320.9	-1.86006	2.40052	-4.40352	9.78878e-05	0.000298161	0.629016	-3.89577
ENSG00000223356.1	0.75791	-2.70547	0.789073	0.435426	0.50514	-6.53533	0.77994
ENSG00000143319.17	-0.719842	3.57673	-2.54036	0.0156815	0.0272447	-3.90097	-2.41624
ENSG00000143303.12	-1.62616	3.97733	-7.66417	5.53054e-09	7.86538e-08	10.4491	-5.83037
ENSG00000143314.12	-2.96363	5.99443	-8.69477	2.95731e-10	7.35775e-09	13.3649	-6.301
ENSG00000143321.19	-1.62718	6.76492	-7.7437	4.63746e-09	6.81823e-08	9.35157	-5.85968
ENSG00000143294.15	-2.25334	5.89777	-11.2091	5.91463e-13	5.95433e-11	16.8086	-7.20244
ENSG00000187800.14	1.75666	1.06137	2.38969	0.0224709	0.0376159	-4.1818	2.28231
ENSG00000132694.19	0.727157	6.20613	1.53633	0.134266	0.183238	-5.63205	1.49749
ENSG00000211581.1	1.07583	-4.88523	1.42956	0.161736	0.215578	-5.98388	1.39926
ENSG00000237842.2	1.07196	0.480322	3.00224	0.00494437	0.00972421	-2.81802	2.81064
ENSG00000117036.12	2.43038	3.42565	5.66274	2.17078e-06	1.09955e-05	4.63676	4.73684
ENSG00000231700.3	1.45287	-3.67239	1.39716	0.171187	0.226593	-5.99221	1.3684
ENSG00000183853.18	1.89775	1.29107	4.06873	0.000256806	0.000700923	0.00823837	3.65538
ENSG00000227295.2	1.78085	-1.91388	2.66578	0.0115575	0.0207872	-3.62239	2.52538
ENSG00000163563.8	1.47523	0.209247	2.61387	0.0132401	0.0234603	-3.6626	2.47725
ENSG00000163565.20	1.34475	2.62736	2.53041	0.0160608	0.0278281	-3.87486	2.40753
ENSG00000162706.13	-1.60936	8.94214	-3.48343	0.00144797	0.00326721	-1.68569	-3.18491
ENSG00000225670.4	-0.774936	0.927135	-0.883915	0.383792	0.454205	-6.60903	-0.870931
ENSG00000213088.12	-3.07058	2.87531	-5.35595	6.81423e-06	2.93417e-05	3.26315	-4.49941
ENSG00000158716.9	-2.4625	3.64789	-5.29421	7.03362e-06	3.01134e-05	3.06341	-4.49267
ENSG00000272668.2	-0.161445	0.973339	-0.367767	0.715348	0.765589	-6.73938	-0.364683
ENSG00000158710.15	-1.40442	4.55166	-4.91457	2.32323e-05	8.51341e-05	1.96217	-4.23132
ENSG00000177807.10	0.391081	6.58651	0.767869	0.447946	0.517346	-6.51554	0.758844
ENSG00000143315.8	0.564563	2.88938	1.46663	0.151965	0.204143	-5.71126	1.43263
ENSG00000162728.5	-0.51549	7.16425	-1.75553	0.0891441	0.127848	-5.27378	-1.69993
ENSG00000162729.14	-1.50008	8.1677	-6.01983	2.38617e-06	1.19062e-05	4.79277	-4.71762
ENSG00000018625.15	3.32909	8.68746	5.23963	8.28433e-06	3.46903e-05	2.83637	4.4577
ENSG00000143318.13	-0.716009	4.70896	-2.07436	0.0458209	0.0708508	-4.7734	-1.99704
ENSG00000227741.1	0.100104	-0.789691	0.194977	0.846542	0.875698	-6.97738	0.193533
ENSG00000162734.13	-1.62831	9.37872	-6.49352	1.80107e-07	1.36176e-06	6.35914	-5.21878
ENSG00000132716.19	-1.06517	5.29798	-3.69592	0.000780292	0.00188339	-1.17462	-3.35969
ENSG00000224261.2	-1.93201	-1.64599	-3.44002	0.00168058	0.00373738	-1.8499	-3.14155
ENSG00000162735.19	-0.74079	5.80172	-3.52753	0.00120807	0.00277661	-1.61294	-3.23697
ENSG00000122218.17	1.63116	7.07612	4.21864	0.000223081	0.000617164	0.282676	3.69133
ENSG00000235082.2	0.0813003	-2.67498	0.111574	0.911803	0.929979	-6.84565	0.110765
ENSG00000202078.1	2.08755	-4.23939	2.39051	0.022361	0.037452	-4.19248	2.28418
ENSG00000162736.17	-1.03843	5.5989	-3.56827	0.00106889	0.00249228	-1.48739	-3.27174
ENSG00000171786.6	-3.30979	-0.259682	-5.86798	1.16521e-06	6.50182e-06	4.49653	-4.86146
ENSG00000162738.7	0.00818955	2.39237	0.0180072	0.985739	0.989471	-6.79162	0.0178741
ENSG00000066294.15	3.35768	0.640893	6.53443	1.56799e-07	1.21209e-06	7.17014	5.24439
ENSG00000122223.13	-0.982166	-0.24302	-2.03164	0.0504233	0.0771608	-4.83655	-1.95636
ENSG00000213080.3	0.00568407	1.40389	0.0132535	0.989506	0.992447	-6.80001	0.0131527
ENSG00000158769.18	-0.423005	1.57701	-1.23668	0.224534	0.286381	-6.07054	-1.21456
ENSG00000215845.11	-2.16862	4.23672	-4.62722	5.75481e-05	0.000186885	1.20805	-4.02265
ENSG00000158773.14	-1.1558	5.9407	-5.03303	1.46249e-05	5.69007e-05	2.67526	-4.33426
ENSG00000289121.1	4.20227	-2.65793	5.40276	4.77782e-06	2.16806e-05	3.54588	4.57431
ENSG00000186517.14	0.742034	0.34867	1.26937	0.212989	0.273775	-5.98589	1.24539
ENSG00000162755.14	-0.92797	4.68922	-2.72783	0.0102448	0.0186798	-3.44357	-2.56746
ENSG00000143256.5	-2.99821	5.7609	-7.53894	1.10267e-08	1.37802e-07	9.24026	-5.71413
ENSG00000158793.14	-1.40956	5.20037	-6.49884	2.705e-07	1.9048e-06	6.02778	-5.14292
ENSG00000158796.17	-0.787355	4.64308	-5.13262	1.35964e-05	5.3396e-05	2.81019	-4.35028
ENSG00000143222.12	-1.43554	6.43382	-4.73651	4.55245e-05	0.000152344	1.49457	-4.07749
ENSG00000224985.1	1.86365	-2.01165	1.7705	0.0853858	0.12301	-5.34983	1.72026
ENSG00000143258.17	-0.698654	4.16083	-2.37669	0.024119	0.0400725	-4.33539	-2.25523
ENSG00000143224.18	-1.32481	4.2948	-6.27117	3.44379e-07	2.32699e-06	5.62551	-5.09738
ENSG00000158850.15	-1.59316	4.77665	-8.21672	1.55906e-09	2.77884e-08	10.2662	-6.03813
ENSG00000158859.10	0.244721	3.85191	0.257363	0.798424	0.836549	-6.84781	0.255387
ENSG00000158864.13	-1.90804	7.59665	-8.29996	1.09505e-09	2.10353e-08	10.5235	-6.0949
ENSG00000158869.11	-1.53274	1.69287	-3.24244	0.00262263	0.00554381	-2.26654	-3.00882
ENSG00000158882.15	-1.14054	5.15861	-3.70417	0.000739045	0.00179119	-1.16311	-3.37467
ENSG00000248485.2	-0.704588	5.70148	-2.0362	0.0503347	0.077047	-4.80469	-1.95711
ENSG00000158887.19	-0.449787	0.374325	-1.20215	0.237408	0.300473	-6.14162	-1.18149
ENSG00000143252.16	0.133856	5.08375	0.400979	0.690981	0.744273	-6.86479	0.397524
ENSG00000289106.1	1.05342	2.12307	2.89708	0.00646478	0.0123508	-3.08576	2.72323
ENSG00000188931.4	0.114164	-0.601691	0.18659	0.853109	0.881007	-6.75952	0.185153
ENSG00000288670.1	0.258459	3.83103	1.15768	0.255182	0.319952	-6.13959	1.13785
ENSG00000283696.1	3.5779	-1.87347	4.01042	0.000304085	0.000813225	-0.218098	3.61179
ENSG00000173110.8	0.430718	0.104457	0.628364	0.535003	0.60228	-6.41238	0.620387
ENSG00000203747.12	1.00977	2.11835	1.46789	0.151215	0.203237	-5.74514	1.43525
ENSG00000225217.1	1.09133	-0.724995	1.36841	0.181253	0.237997	-5.80288	1.33691
ENSG00000162746.14	0.460196	1.92864	1.02576	0.312504	0.381186	-6.26619	1.00998
ENSG00000081721.12	0.457099	3.65587	1.25059	0.219533	0.280875	-6.05436	1.22777
ENSG00000118217.7	1.60557	5.24085	8.24534	1.11371e-09	2.12621e-08	11.0348	6.0922
ENSG00000229808.1	1.93026	-3.38171	1.97338	0.0570114	0.0860306	-5.06865	1.90322
ENSG00000162745.11	-2.49332	2.18339	-4.54697	6.28576e-05	0.000201767	1.23203	-4.00182
ENSG00000198929.13	-1.11282	4.9131	-2.48676	0.0180277	0.030872	-3.97245	-2.36505
ENSG00000266144.1	0.0324084	-5.42702	0.0449094	0.964436	0.972801	-7.0045	0.0445881
ENSG00000207729.3	-0.309997	-5.55885	-0.550451	0.585731	0.649236	-6.80848	-0.545033
ENSG00000239887.6	0.411544	0.0793243	0.714142	0.479961	0.549072	-6.55723	0.706365
ENSG00000198574.6	-1.42985	-0.857753	-1.46953	0.150648	0.202577	-5.79637	-1.43725
ENSG00000152332.16	3.19493	5.89238	11.328	3.21343e-13	3.77708e-11	17.4074	7.28514
ENSG00000117143.14	1.05791	4.85497	2.932	0.00618027	0.0118625	-2.97982	2.73806
ENSG00000272574.1	3.20793	-3.84875	2.91579	0.00625944	0.0120007	-3.02533	2.73387
ENSG00000162733.19	2.41882	3.27101	5.75724	1.81099e-06	9.42326e-06	4.31311	4.77345
ENSG00000132196.16	-0.142399	2.67576	-0.460253	0.648252	0.706507	-6.7064	-0.456193
ENSG00000117152.14	0.61801	9.12715	1.78512	0.0830462	0.119981	-5.30026	1.73328
ENSG00000143248.13	1.92413	6.76963	5.97003	9.59989e-07	5.5021e-06	4.75051	4.89967
ENSG00000185630.19	2.42185	6.32415	9.18777	7.62946e-11	2.52816e-09	14.7126	6.50773
ENSG00000207082.1	0.971971	-4.52732	1.0049	0.321873	0.390677	-6.37364	0.990617
ENSG00000269887.1	2.37903	-3.17433	2.19881	0.0346266	0.0553278	-4.56115	2.1127
ENSG00000143171.13	-0.686943	3.0133	-1.68457	0.101664	0.14384	-5.41012	-1.63684
ENSG00000143198.13	-1.35307	7.54318	-3.60851	0.00114143	0.00264243	-1.36237	-3.25313
ENSG00000143149.13	1.00131	5.26014	2.89384	0.0066547	0.0126824	-3.07755	2.71365
ENSG00000143183.18	0.6306	5.33126	2.05873	0.0470971	0.072561	-4.83207	1.98543
ENSG00000224358.1	0.88742	-1.11801	1.55137	0.129836	0.177991	-5.76013	1.51475
ENSG00000143179.16	0.0813344	4.39962	0.348526	0.729771	0.77842	-6.72112	0.345431
ENSG00000188859.7	-0.708605	3.43383	-1.82292	0.0771279	0.112432	-5.22369	-1.7676
ENSG00000230898.1	2.19387	-4.24919	3.76837	0.000626396	0.00154837	-0.923781	3.41992
ENSG00000215952.1	0.367293	-4.96079	0.523857	0.604005	0.665923	-6.83488	0.51865
ENSG00000229588.3	-0.482853	0.312293	-1.08752	0.284758	0.351742	-6.19736	-1.06969
ENSG00000215835.2	2.69386	-0.775777	2.26129	0.0300805	0.0488865	-4.47173	2.16903
ENSG00000143157.12	1.53067	5.48189	4.87536	3.08382e-05	0.000108664	2.20726	4.16719
ENSG00000152382.6	2.02317	3.96218	4.3406	0.000116105	0.000346039	0.575381	3.85421
ENSG00000225171.2	-0.982854	-3.68538	-0.981923	0.333036	0.40208	-6.42677	-0.968018
ENSG00000143195.13	2.0809	4.75344	4.88804	2.26784e-05	8.34277e-05	2.03919	4.23674
ENSG00000143194.13	0.816773	1.91256	1.81715	0.078493	0.114215	-5.16315	1.7595
ENSG00000198842.10	-0.827504	1.15245	-2.01171	0.052145	0.0795156	-4.91692	-1.94193
ENSG00000143190.23	1.32205	3.84424	3.28001	0.00265572	0.00560612	-2.12761	3.00501
ENSG00000272033.1	4.85971	-2.93072	10.0086	1.02388e-11	5.24607e-10	15.0659	6.8031
ENSG00000198821.11	-1.93569	0.283686	-5.73446	1.86344e-06	9.64544e-06	4.1275	-4.7677
ENSG00000143162.9	-0.191867	4.91512	-0.533972	0.596751	0.659013	-6.7419	-0.529078
ENSG00000198771.11	0.207799	3.36977	0.909018	0.369699	0.439992	-6.48978	0.897038
ENSG00000197965.12	0.508246	4.76225	2.82931	0.00771349	0.0144895	-3.27362	2.66436
ENSG00000143158.11	0.2152	6.55459	0.658105	0.515383	0.583481	-6.5517	0.650479
ENSG00000143164.16	1.47288	6.8854	4.00044	0.000317092	0.000843343	-0.406143	3.60092
ENSG00000221545.1	0.00427644	-5.47318	0.00718927	0.994305	0.995954	-7.00508	0.00713795
ENSG00000224837.1	0.82539	0.72458	1.28223	0.208228	0.26864	-5.98463	1.25845
ENSG00000143147.15	1.26341	3.29943	4.48966	8.77231e-05	0.000270304	0.878841	3.92226
ENSG00000143155.13	1.15151	5.42684	4.74638	4.36058e-05	0.000147055	1.52662	4.08749
ENSG00000213064.10	2.05662	3.3227	3.19732	0.00299814	0.00623632	-2.32701	2.96793
ENSG00000235736.1	-1.93772	-2.20758	-2.60169	0.0144155	0.0252754	-3.88609	-2.44674
ENSG00000143153.14	0.349635	9.95136	1.33344	0.191721	0.249953	-5.91461	1.30551
ENSG00000143156.14	0.425829	3.95891	1.25963	0.216481	0.277689	-6.02703	1.23594
ENSG00000117475.14	3.2276	3.5108	6.61166	1.3931e-07	1.09757e-06	6.59681	5.26616
ENSG00000117477.13	1.42636	3.42339	3.33996	0.00212718	0.00460071	-2.01002	3.07188
ENSG00000117479.15	2.93732	2.00943	6.61858	1.21642e-07	9.82578e-07	7.05452	5.29101
ENSG00000234604.2	0.0133164	-5.03773	0.0154393	0.987771	0.99119	-6.83767	0.0153275
ENSG00000213062.5	1.86678	2.65118	5.31506	6.32718e-06	2.75389e-05	3.41714	4.51515
ENSG00000000460.17	1.82689	0.843476	3.83945	0.000519442	0.00131081	-0.736848	3.47053
ENSG00000188404.10	0.175551	0.14522	0.225337	0.8231	0.856871	-6.70093	0.223559
ENSG00000171806.12	1.69514	1.64393	3.83723	0.000657178	0.00161546	-0.747246	3.40685
ENSG00000000457.14	1.20337	3.15631	5.64725	2.27524e-06	1.14261e-05	4.55665	4.7273
ENSG00000075945.13	0.187247	7.59828	0.659803	0.514241	0.582435	-6.55412	0.652248
ENSG00000243051.3	3.04902	-4.06803	4.59962	5.37311e-05	0.000175817	1.46469	4.03877
ENSG00000232959.1	2.98077	-3.8284	2.36548	0.0236959	0.0394324	-4.24788	2.26202
ENSG00000120370.14	2.96573	1.62963	3.80272	0.000551995	0.00138237	-0.657536	3.45417
ENSG00000116132.12	1.32997	3.18538	4.76711	4.74563e-05	0.000157933	1.60891	4.06781
ENSG00000271811.1	-1.4995	-1.90286	-1.33508	0.190787	0.248908	-6.06211	-1.30825
ENSG00000076258.10	1.15121	-0.599531	1.27942	0.209287	0.269813	-5.97599	1.25553
ENSG00000285665.1	1.57719	-1.95579	2.05721	0.0472003	0.0727148	-4.93427	1.9845
ENSG00000117523.18	2.13699	6.32563	5.34912	5.65776e-06	2.50108e-05	3.17944	4.53879
ENSG00000233328.3	-3.65245	1.34165	-9.02486	1.18993e-10	3.54306e-09	14.2415	-6.44061
ENSG00000117533.15	1.20525	5.01036	5.21454	8.44865e-06	3.52825e-05	3.23713	4.45349
ENSG00000010165.20	-0.405944	5.20838	-1.81185	0.0787471	0.114531	-5.26105	-1.758
ENSG00000197959.15	3.25066	6.77549	12.9796	7.99584e-15	2.38177e-12	20.134	7.76765
ENSG00000233540.1	-0.190076	-4.01979	-0.190483	0.850049	0.878517	-6.81773	-0.189055
ENSG00000283152.1	2.41467	-4.49829	2.7412	0.0098003	0.0179519	-3.48994	2.5828
ENSG00000206684.1	0.445401	-5.43334	0.718723	0.477334	0.546527	-6.70049	0.710596
ENSG00000135845.10	-0.598174	3.80146	-2.71663	0.0103244	0.0188058	-3.48198	-2.56477
ENSG00000094975.14	1.90548	3.85288	5.95684	9.55908e-07	5.4816e-06	4.82718	4.9005
ENSG00000120337.10	1.52331	-0.755511	2.74101	0.0100959	0.0184452	-3.36659	2.57253
ENSG00000230849.2	1.81556	-1.38954	1.61	0.116791	0.162286	-5.54697	1.56839
ENSG00000226375.1	0.703018	-3.31727	0.757359	0.453919	0.523188	-6.69089	0.748898
ENSG00000117586.11	1.77265	0.142477	3.94942	0.00036263	0.000952111	-0.348701	3.56589
ENSG00000231615.2	2.75524	-3.41857	4.14967	0.000219	0.000607185	0.0329913	3.69603
ENSG00000203739.5	0.773169	1.52807	2.23341	0.0320984	0.0516869	-4.53269	2.14318
ENSG00000117592.9	-1.09668	6.9945	-3.54121	0.00131461	0.00299615	-1.53006	-3.21277
ENSG00000076321.11	3.7165	2.8282	5.32027	6.13357e-06	2.67928e-05	3.68757	4.52173
ENSG00000225591.2	0.335974	-5.01671	0.399639	0.691858	0.744996	-6.79223	0.396334
ENSG00000200674.1	1.89084	-4.42951	2.04597	0.0483541	0.0742766	-4.96142	1.97424
ENSG00000120334.16	1.75773	0.79476	6.10212	5.73369e-07	3.57329e-06	5.95816	4.99998
ENSG00000117593.12	1.87296	3.0004	5.65167	2.52145e-06	1.24622e-05	4.58353	4.70639
ENSG00000234741.9	-1.73773	5.33819	-4.10327	0.000261007	0.000711229	-0.143042	-3.65121
ENSG00000270084.2	-0.489254	-1.45518	-0.884556	0.383131	0.453531	-6.59198	-0.872142
ENSG00000185278.16	3.8683	3.04092	7.31771	2.42914e-08	2.6597e-07	8.19192	5.57828
ENSG00000135870.12	2.87261	4.1963	9.3467	5.36566e-11	1.92853e-09	13.3211	6.56042
ENSG00000236535.1	3.1121	-3.91699	5.0952	1.21335e-05	4.84116e-05	2.6548	4.37517
ENSG00000152061.24	2.20163	6.29089	12.9218	1.39275e-14	3.40284e-12	21.9608	7.69702
ENSG00000203737.5	4.54555	-0.906804	4.88754	2.26734e-05	8.34235e-05	2.38371	4.23679
ENSG00000237249.1	2.03955	-4.19104	3.67563	0.000791739	0.00190763	-1.19076	3.35567
ENSG00000223525.1	1.50583	-3.96942	1.42328	0.16358	0.217636	-5.88609	1.39313
ENSG00000289425.1	2.04021	-4.01523	2.05646	0.047377	0.072956	-4.87535	1.98291
ENSG00000287697.1	0.86171	-1.57376	1.17772	0.246878	0.310885	-6.30006	1.15797
ENSG00000116161.18	0.737398	7.27108	1.90168	0.0662517	0.0983441	-5.0523	1.83672
ENSG00000120333.4	0.859062	4.77811	2.46714	0.0186763	0.0318685	-4.05223	2.35193
ENSG00000235750.10	0.325411	0.95115	0.826035	0.414698	0.485053	-6.58106	0.815654
ENSG00000116147.17	2.81629	6.84957	7.79584	5.54006e-09	7.87377e-08	9.25363	5.83008
ENSG00000227740.2	1.50025	-2.17336	1.86633	0.0705128	0.103847	-5.15004	1.8086
ENSG00000143207.21	0.1265	5.13909	0.449571	0.656153	0.71364	-6.67053	0.44523
ENSG00000252906.1	2.4709	-3.7152	4.48471	7.56392e-05	0.000237204	1.1388	3.95781
ENSG00000236021.3	1.24792	-0.0696394	2.69588	0.0113625	0.0204907	-3.4437	2.53135
ENSG00000116183.11	1.92446	0.937187	4.74861	3.47509e-05	0.000120886	1.88191	4.13987
ENSG00000152092.16	1.98455	6.99775	4.15375	0.000211466	0.00058815	-0.0118542	3.70491
ENSG00000202609.4	-0.570006	-5.65132	-1.12263	0.269259	0.335397	-6.38417	-1.10477
ENSG00000198797.7	0.509235	5.9974	1.27878	0.209495	0.270046	-6.09307	1.25495
ENSG00000227579.6	1.66505	-0.395113	3.62727	0.0010465	0.002444	-1.28006	3.27772
ENSG00000120341.19	-1.07184	0.853832	-2.56011	0.0160389	0.0277945	-3.94562	-2.40803
ENSG00000242193.11	-0.451901	1.60961	-1.72083	0.0951412	0.135582	-5.31738	-1.66888
ENSG00000224687.2	-1.21296	0.485824	-4.04497	0.000299045	0.000801224	-0.260874	-3.61613
ENSG00000075391.18	3.2192	5.19165	9.52993	3.0943e-11	1.26003e-09	13.8137	6.64201
ENSG00000213058.3	-0.077827	-4.20625	-0.0922096	0.927089	0.942541	-6.77688	-0.0915081
ENSG00000213057.5	1.15539	-1.76285	1.42552	0.163126	0.217086	-5.88332	1.39463
ENSG00000116191.19	2.12283	2.73978	7.01932	3.66736e-08	3.723e-07	8.65977	5.50616
ENSG00000116194.13	2.784	0.219563	3.84361	0.000525204	0.0013232	-0.707855	3.46756
ENSG00000116199.12	0.214631	6.41585	0.836938	0.408323	0.47869	-6.66175	0.826848
ENSG00000186283.14	-1.22089	4.24704	-6.17462	4.75114e-07	3.05481e-06	5.46951	-5.0361
ENSG00000143322.21	1.48089	4.63288	4.00471	0.000337428	0.000892299	-0.368994	3.58473
ENSG00000057252.13	1.22549	3.22882	4.37741	0.000105368	0.000317917	0.636383	3.87789
ENSG00000162782.16	2.24745	0.26419	3.18815	0.00301855	0.00627458	-2.3462	2.96584
ENSG00000143340.7	-0.0235531	1.70845	-0.0371587	0.970572	0.977812	-6.90092	-0.0368905
ENSG00000169905.13	0.639776	5.44199	1.98473	0.0551035	0.0834768	-5.00351	1.91806
ENSG00000272906.1	0.105189	-1.17413	0.185471	0.85402	0.881684	-6.7366	0.183992
ENSG00000143337.19	2.3854	4.69678	5.82073	1.34436e-06	7.36166e-06	5.07327	4.83308
ENSG00000135837.16	3.57753	4.49959	10.6599	3.4646e-12	2.33968e-10	15.5414	6.95746
ENSG00000235145.2	2.70974	-3.70688	3.34778	0.00197838	0.00431796	-2.00418	3.09346
ENSG00000116260.17	-0.957156	5.79624	-3.24565	0.00301137	0.00626058	-2.23187	-2.96658
ENSG00000230124.8	-0.267277	5.09354	-1.07716	0.289868	0.35708	-6.19173	-1.05841
ENSG00000265435.1	-0.403608	-5.50289	-0.748695	0.459058	0.528345	-6.5969	-0.740398
ENSG00000143324.14	2.03374	5.06814	5.66569	3.03191e-06	1.46411e-05	4.53331	4.66865
ENSG00000283575.1	0.924801	-5.22896	1.53817	0.133027	0.181791	-5.82822	1.50227
ENSG00000135835.12	-0.0862809	2.59762	-0.252757	0.802049	0.839457	-6.75256	-0.250696
ENSG00000243155.1	-0.320822	-1.3702	-0.595631	0.555658	0.621437	-6.80976	-0.589302
ENSG00000232586.1	-0.620138	-0.462167	-1.65042	0.107832	0.151498	-5.68149	-1.60802
ENSG00000135823.14	1.10421	5.53264	6.32221	3.17676e-07	2.1716e-06	6.01786	5.11265
ENSG00000153029.16	1.04035	1.69884	2.60303	0.0138644	0.0244332	-3.68037	2.46076
ENSG00000162783.11	-0.23409	5.06086	-0.697193	0.490556	0.55928	-6.56793	-0.689424
ENSG00000179452.2	0.810315	-4.7715	0.955423	0.346022	0.415567	-6.44993	0.942333
ENSG00000198216.13	1.93837	6.48026	4.01768	0.000299323	0.000801869	-0.358053	3.61589
ENSG00000272880.1	-0.913298	-3.03144	-0.903666	0.372369	0.442517	-6.5992	-0.892044
ENSG00000231684.3	-3.02256	-3.52638	-3.16415	0.00321797	0.00663961	-2.56579	-2.94611
ENSG00000135821.19	1.68222	10.027	3.83146	0.000569499	0.00142162	-0.822126	3.44574
ENSG00000135828.11	1.89619	2.88631	5.67639	2.51998e-06	1.24595e-05	4.03683	4.70651
ENSG00000143333.7	0.04458	2.6688	0.103179	0.918432	0.935293	-6.79798	0.102409
ENSG00000135824.13	1.68251	3.11969	3.44831	0.0014926	0.003354	-1.7517	3.17612
ENSG00000135838.14	1.1241	2.41444	2.37531	0.0235579	0.0392216	-4.13208	2.26426
ENSG00000287808.1	-1.7908	0.0930614	-3.31698	0.00213407	0.00461276	-2.17194	-3.07091
ENSG00000135829.17	1.52298	6.58932	4.41962	9.1738e-05	0.000281638	0.885643	3.91146
ENSG00000135862.6	1.71493	3.81424	5.47292	4.07315e-06	1.89132e-05	3.81258	4.60761
ENSG00000157064.11	0.763358	7.55753	1.68015	0.101984	0.144206	-5.46885	1.63531
ENSG00000116698.22	-0.772056	5.67718	-2.16575	0.0375153	0.0593935	-4.60724	-2.08011
ENSG00000116701.15	2.55639	0.178762	3.55549	0.00111338	0.00258272	-1.43984	3.26019
ENSG00000162704.16	0.51274	5.62131	1.42053	0.164384	0.218573	-5.90349	1.39048
ENSG00000143344.16	1.63207	5.66244	5.67844	2.09253e-06	1.06587e-05	4.16174	4.74428
ENSG00000289581.1	2.68966	-3.4714	2.322	0.0262142	0.0431937	-4.32357	2.22302
ENSG00000198756.12	-0.206606	5.67128	-0.630527	0.53261	0.599803	-6.61877	-0.624027
ENSG00000198860.14	-0.999304	4.80405	-2.50578	0.0170354	0.0293623	-3.98185	-2.38594
ENSG00000271387.1	-1.39647	-1.42118	-2.86893	0.00699046	0.0132596	-3.15417	-2.6973
ENSG00000116667.15	0.965747	6.32418	3.21112	0.0028601	0.00598182	-2.3714	2.98239
ENSG00000230470.1	1.10384	-4.33285	1.26566	0.216277	0.277509	-5.95705	1.23649
ENSG00000285847.2	-0.189571	2.14153	-0.494437	0.624225	0.684921	-6.68481	-0.489872
ENSG00000116406.20	3.94845	4.37379	10.695	1.47373e-12	1.22782e-10	18.6066	7.07694
ENSG00000135842.17	3.02481	1.02965	4.15321	0.000216688	0.000601388	0.107168	3.69872
ENSG00000121481.11	2.49071	3.56881	7.25314	2.6063e-08	2.80982e-07	8.05763	5.56602
ENSG00000121486.12	1.85542	3.92446	6.84543	6.23345e-08	5.6802e-07	7.46865	5.41197
ENSG00000116668.13	3.01043	2.30539	6.28944	3.90509e-07	2.5834e-06	5.88254	5.07353
ENSG00000116679.16	0.671131	5.80009	2.13439	0.0399192	0.0627018	-4.72277	2.05458
ENSG00000047410.14	3.03265	6.02339	8.07854	1.67832e-09	2.95506e-08	11.6589	6.02623
ENSG00000157181.16	2.12603	3.23259	4.43898	8.67005e-05	0.000267533	0.869522	3.92508
ENSG00000229739.4	3.11726	0.994583	4.88148	2.68122e-05	9.63688e-05	2.05328	4.19898
ENSG00000273198.1	-0.254931	-3.95066	-0.230778	0.818848	0.853221	-6.87886	-0.229026
ENSG00000228238.1	2.62248	-3.49067	2.75932	0.00916279	0.0169024	-3.44468	2.60592
ENSG00000073756.13	2.4348	2.26862	4.68794	6.14148e-05	0.000197817	1.39567	4.00731
ENSG00000273129.2	2.66828	-1.59106	3.71989	0.000744638	0.00180374	-1.09169	3.37259
ENSG00000116711.10	3.79839	1.74508	4.68101	4.33241e-05	0.000146264	1.57867	4.089
ENSG00000225462.1	-0.668106	-0.742689	-1.20794	0.23596	0.298937	-6.25633	-1.18514
ENSG00000162670.11	2.69715	3.98639	5.02782	1.48572e-05	5.76703e-05	2.47595	4.3308
ENSG00000237457.6	2.74805	-0.079365	3.37973	0.00180422	0.00398301	-1.89843	3.1207
ENSG00000228020.2	-0.51485	-3.87644	-0.516317	0.608916	0.670526	-6.70567	-0.511622
ENSG00000271187.1	0.914261	-5.1685	1.11842	0.271154	0.337449	-6.29891	1.10041
ENSG00000233882.2	0.410354	-5.10086	0.541245	0.591847	0.654481	-6.78095	0.536161
ENSG00000236792.1	2.75737	-2.74407	4.05793	0.000267733	0.000727367	-0.115606	3.64467
ENSG00000090104.12	4.15435	0.408407	3.29352	0.002566	0.00543732	-2.04241	3.01545
ENSG00000116741.8	-0.656426	5.0284	-1.63876	0.112135	0.156828	-5.44499	-1.58867
ENSG00000234473.1	3.22101	-3.09484	4.65274	4.58514e-05	0.000153343	1.64368	4.07583
ENSG00000116750.14	1.60465	5.44132	6.04895	8.13483e-07	4.78086e-06	4.94504	4.9321
ENSG00000238754.1	-1.00475	-5.28491	-1.52785	0.135844	0.185164	-5.67837	-1.49145
ENSG00000116747.13	4.64031	4.03746	10.8746	2.4238e-12	1.80498e-10	15.862	7.00764
ENSG00000023572.10	1.06847	4.58659	2.98486	0.00516282	0.0101022	-2.91316	2.7967
ENSG00000134371.14	3.33971	3.87445	6.82518	6.53085e-08	5.89775e-07	8.09771	5.40362
ENSG00000221680.1	0.0710866	-5.31131	0.10162	0.91964	0.936348	-6.99457	0.100887
ENSG00000162630.6	1.45757	4.76823	3.46062	0.00146439	0.00330083	-1.7466	3.18165
ENSG00000286285.1	1.34445	-0.1723	1.69424	0.09916	0.140673	-5.42693	1.64894
ENSG00000287364.1	1.65908	2.47633	2.60322	0.0137579	0.0242672	-3.6635	2.46352
ENSG00000162687.19	5.06176	2.29176	9.70912	2.45199e-11	1.03531e-09	14.7951	6.67621
ENSG00000265986.1	-0.511432	-5.61149	-0.857653	0.396937	0.467218	-6.63914	-0.847105
ENSG00000177888.8	4.70959	3.54567	14.5814	2.30674e-16	2.28e-13	24.6278	8.20496
ENSG00000134376.17	3.83338	3.04359	7.46438	1.9319e-08	2.20289e-07	8.4644	5.61799
ENSG00000221879.3	0.56537	-4.51616	0.579308	0.566103	0.631245	-6.69991	0.5738
ENSG00000213047.13	3.9588	2.41478	10.0152	5.42531e-11	1.9406e-09	14.137	6.55877
ENSG00000233040.2	0.704174	-3.69567	0.697613	0.490101	0.558921	-6.65413	0.690148
ENSG00000203724.11	-0.99095	0.871131	-2.67729	0.0116565	0.0209445	-3.5311	-2.52238
ENSG00000151414.15	3.64642	3.30056	6.46754	1.97881e-07	1.46908e-06	6.96691	5.20132
ENSG00000081237.20	4.84428	0.827025	5.61414	2.57857e-06	1.2703e-05	4.2943	4.70182
ENSG00000229989.5	6.20505	-1.26307	5.84713	1.60758e-06	8.53854e-06	4.66457	4.79738
ENSG00000207975.1	-0.158137	-5.56565	-0.26505	0.79253	0.831977	-6.97561	-0.263026
ENSG00000207759.1	0.0104331	-5.55585	0.0206398	0.983651	0.988058	-7.00561	0.0204924
ENSG00000162702.8	2.56217	3.54945	7.93307	4.79044e-09	6.98646e-08	9.59014	5.85429
ENSG00000118197.14	1.91157	2.8083	4.06565	0.000259113	0.000706775	-0.0332721	3.65308
ENSG00000260088.1	-0.665498	-0.979915	-1.02188	0.314443	0.383106	-6.20576	-1.00594
ENSG00000118200.15	2.75535	6.37732	8.69043	2.99317e-10	7.41304e-09	13.36	6.29913
ENSG00000231333.2	0.018973	-5.05461	0.0216451	0.982855	0.987487	-6.89572	0.02149
ENSG00000116852.15	0.711653	5.60419	1.30431	0.200808	0.260303	-5.99475	1.27925
ENSG00000232237.5	-3.19412	-0.405697	-6.45502	2.21026e-07	1.60904e-06	6.09852	-5.18072
ENSG00000116857.17	-2.39859	6.70563	-9.62823	2.335e-11	9.95521e-10	15.8815	-6.68338
ENSG00000081277.13	-0.40167	0.25335	-0.663177	0.511747	0.580154	-6.59551	-0.65612
ENSG00000118194.21	0.870422	-0.201979	1.1225	0.27019	0.336403	-6.10749	1.10263
ENSG00000174307.7	-2.73991	5.59784	-7.7115	4.82576e-09	7.02384e-08	9.34547	-5.85307
ENSG00000159176.14	-0.895038	8.38555	-1.91563	0.0637048	0.0949655	-5.08727	-1.85424
ENSG00000224536.2	-0.989781	-0.273851	-2.76525	0.00970509	0.017791	-3.31507	-2.58616
ENSG00000223396.4	0.926471	-0.756567	1.07571	0.289582	0.356809	-6.31264	1.05904
ENSG00000134369.16	1.7752	5.55029	4.55639	6.7424e-05	0.000214598	1.04218	3.9852
ENSG00000231871.5	-1.18749	-1.13787	-2.59907	0.0136064	0.0240431	-3.89	-2.46749
ENSG00000264802.1	-0.177889	-5.18809	-0.201593	0.841455	0.871722	-6.91572	-0.200032
ENSG00000198700.10	0.570582	6.00091	2.19681	0.0351225	0.0560213	-4.54106	2.10694
ENSG00000277681.1	1.02222	-4.75097	1.32638	0.193332	0.251751	-6.11117	1.30079
ENSG00000198892.7	-1.54572	6.39949	-6.77797	7.51807e-08	6.64825e-07	7.87571	-5.37833
ENSG00000223774.5	-2.87611	0.697011	-4.9568	1.92515e-05	7.24138e-05	2.08034	-4.2734
ENSG00000163431.13	0.2456	2.15583	0.319649	0.751141	0.796798	-6.80235	0.317135
ENSG00000134375.11	0.305351	6.07792	0.917448	0.366014	0.436371	-6.35798	0.903965
ENSG00000176393.11	-1.54101	4.12097	-7.42966	1.17843e-08	1.45432e-07	8.49857	-5.70282
ENSG00000170075.10	0.278087	6.84871	0.577474	0.567718	0.632786	-6.60668	0.571416
ENSG00000143862.8	-2.29179	6.79355	-7.92746	2.59687e-09	4.23305e-08	9.96783	-5.95524
ENSG00000077152.11	-0.501623	3.21657	-1.4749	0.151002	0.203001	-5.68768	-1.436
ENSG00000077157.22	1.31908	6.15854	4.57937	6.0294e-05	0.000194698	1.09806	4.01166
ENSG00000232626.3	4.74082	-2.21864	6.63961	1.13692e-07	9.2871e-07	7.53899	5.30336
ENSG00000236439.4	-2.13722	-1.02653	-3.91264	0.000405592	0.00105284	-0.616704	-3.53642
ENSG00000143858.12	-0.612724	5.55035	-0.939719	0.354079	0.423908	-6.37554	-0.926707
ENSG00000226862.1	-1.15557	-2.67944	-1.22408	0.229124	0.291431	-6.11255	-1.20262
ENSG00000117139.18	2.51137	4.80328	7.45045	1.03058e-08	1.30442e-07	8.91267	5.72562
ENSG00000235449.2	1.10749	-4.20771	1.40063	0.170156	0.225419	-6.00795	1.3717
ENSG00000228288.8	-3.89766	0.324217	-10.2006	7.0217e-12	4.03934e-10	15.0074	-6.85721
ENSG00000214796.9	-0.994106	1.4062	-2.50195	0.0171913	0.0295888	-3.97953	-2.38259
ENSG00000234996.4	-0.995985	-0.695742	-1.96909	0.0569247	0.0859245	-5.13561	-1.90389
ENSG00000183155.5	-0.622534	4.56166	-3.16658	0.00320748	0.0066211	-2.48121	-2.94712
ENSG00000117153.16	0.438782	5.62651	1.90579	0.0651505	0.096855	-5.08524	1.84422
ENSG00000159346.13	-0.0614226	5.8589	-0.195388	0.846222	0.875451	-6.99533	-0.193941
ENSG00000159348.13	-1.22945	5.54703	-5.64749	2.55572e-06	1.26047e-05	3.89841	-4.70363
ENSG00000163444.12	-0.0762885	6.57379	-0.333596	0.740846	0.787992	-6.7336	-0.330733
ENSG00000143847.16	0.571318	6.13861	1.26023	0.216344	0.277567	-6.0236	1.23631
ENSG00000163485.17	-2.19857	6.58573	-7.68688	1.00316e-08	1.2794e-07	8.93424	-5.73019
ENSG00000133048.13	-0.882279	4.06746	-3.05923	0.00460027	0.00911295	-2.68082	-2.83377
ENSG00000159388.6	0.967052	4.27888	1.56115	0.128484	0.176404	-5.58024	1.52011
ENSG00000122176.12	-0.195551	1.9048	-0.360578	0.720706	0.770489	-6.74918	-0.357516
ENSG00000188783.6	-1.76705	3.98859	-4.20414	0.000173202	0.00049284	0.118413	-3.7552
ENSG00000058668.15	1.44732	7.03936	3.21407	0.00285391	0.00597289	-2.35919	2.98305
ENSG00000221643.1	1.55844	-4.04522	1.65709	0.106745	0.150198	-5.59154	1.613
ENSG00000182004.13	-1.04123	4.38449	-2.17014	0.0368981	0.0585527	-4.65308	-2.08689
ENSG00000143842.15	0.0886287	3.15606	0.215026	0.831052	0.863496	-6.91181	0.213352
ENSG00000143845.15	-1.0269	2.63453	-3.19652	0.00300386	0.00624643	-2.43721	-2.96734
ENSG00000174567.8	-2.34852	0.88665	-6.3452	2.80841e-07	1.96174e-06	5.79975	-5.13587
ENSG00000143850.16	0.531643	6.22444	1.20989	0.234595	0.297363	-6.11151	1.18861
ENSG00000231691.2	-1.91647	-1.09753	-3.84983	0.000482581	0.00122949	-0.749379	-3.49024
ENSG00000219133.2	-2.2388	-1.97999	-3.08276	0.00433734	0.00865358	-2.74872	-2.85253
ENSG00000158615.10	3.14227	4.51462	7.03245	4.20192e-08	4.13894e-07	8.55856	5.48215
ENSG00000288934.1	-0.890402	0.490339	-2.40314	0.0217651	0.0365384	-4.20409	-2.29444
ENSG00000133056.14	0.949269	4.27184	1.67623	0.102866	0.145342	-5.5373	1.63112
ENSG00000198625.14	2.75018	3.95186	6.63252	1.48726e-07	1.15708e-06	6.47271	5.25413
ENSG00000170382.12	-1.37863	5.35141	-3.93813	0.000440161	0.00113176	-0.550689	-3.51475
ENSG00000252650.1	-0.502006	-5.42702	-0.788626	0.435719	0.505426	-6.52891	-0.779443
ENSG00000163531.17	1.1385	7.02021	2.39128	0.0224788	0.0376262	-4.17389	2.28218
ENSG00000229657.2	3.70875	-3.20767	5.88263	1.41054e-06	7.64892e-06	4.57165	4.82351
ENSG00000184144.12	-0.235882	7.36868	-0.377746	0.708041	0.759526	-6.73826	-0.374488
ENSG00000174529.7	-1.66683	2.09569	-4.57987	5.8774e-05	0.000190468	1.09858	-4.01768
ENSG00000117222.14	1.41297	4.67938	7.32637	1.49198e-08	1.79442e-07	8.44536	5.66248
ENSG00000133059.17	1.4158	5.45142	3.72933	0.000703109	0.0017146	-1.08253	3.38836
ENSG00000133069.17	-0.89067	5.7825	-2.69576	0.0113826	0.0205184	-3.4876	-2.53073
ENSG00000162873.15	-0.996327	2.65592	-3.0597	0.00450566	0.00895081	-2.68165	-2.8404
ENSG00000235363.1	-0.422695	-1.79856	-0.491628	0.626116	0.686646	-6.78565	-0.487201
ENSG00000281406.2	-0.857872	0.953572	-2.21241	0.0341025	0.0545866	-4.49936	-2.11886
ENSG00000117266.16	-2.15289	5.77279	-3.54109	0.00117661	0.00271204	-1.56489	-3.24449
ENSG00000174514.13	0.982002	6.48162	2.49174	0.0180312	0.0308731	-3.93774	2.36498
ENSG00000206762.1	0.912512	-4.67809	1.06437	0.294471	0.362073	-6.41109	1.04836
ENSG00000158711.14	3.60792	3.60844	8.40279	6.71288e-10	1.4255e-08	11.6909	6.17271
ENSG00000158715.6	-1.14902	2.33575	-1.26592	0.213935	0.274833	-6.05717	-1.24282
ENSG00000069275.13	1.01699	8.4652	4.64526	4.91836e-05	0.000162909	1.26959	4.05947
ENSG00000201944.1	1.21346	-4.67931	1.65626	0.107103	0.150615	-5.48445	1.61135
ENSG00000117280.13	1.45022	3.61351	3.99394	0.000318929	0.000847812	-0.363631	3.59942
ENSG00000133065.11	0.539653	4.87579	1.5927	0.120346	0.166672	-5.602	1.55332
ENSG00000286619.1	0.577194	2.11741	1.82429	0.0793091	0.115225	-5.11026	1.75471
ENSG00000276600.5	-0.392957	1.40114	-0.598626	0.553306	0.619358	-6.65246	-0.592813
ENSG00000266028.8	-0.588389	5.72305	-2.23426	0.0327468	0.0526101	-4.43956	-2.13517
ENSG00000229509.1	2.44104	-3.4331	2.96818	0.00549636	0.0106827	-2.94274	2.77641
ENSG00000263528.8	-1.04088	0.777516	-2.82044	0.00785691	0.0147245	-3.29565	-2.65816
ENSG00000266094.8	-0.440794	4.05646	-1.27465	0.211483	0.27216	-5.98488	-1.2495
ENSG00000143486.16	-0.350448	4.22174	-1.34122	0.18853	0.246311	-5.96973	-1.31494
ENSG00000143479.18	0.918968	2.03111	2.89458	0.00672427	0.0127982	-3.03061	2.7102
ENSG00000162889.11	-1.07475	3.91413	-2.89963	0.00649653	0.0124038	-3.07742	-2.72161
ENSG00000224114.1	-3.19958	-4.05524	-3.05638	0.00465286	0.00920623	-2.62495	-2.83013
ENSG00000123836.15	1.67986	5.18605	6.84829	7.46263e-08	6.60728e-07	6.99332	5.37966
ENSG00000180667.11	3.24565	3.13918	10.991	9.10663e-13	8.57245e-11	16.9054	7.14338
ENSG00000275392.1	-0.393768	-2.03141	-0.54312	0.5905	0.653324	-6.84808	-0.538112
ENSG00000196352.18	0.818117	3.71247	1.28397	0.207837	0.268231	-6.08182	1.25953
ENSG00000117335.21	2.83908	4.66275	5.98234	8.23837e-07	4.82997e-06	5.56355	4.92963
ENSG00000234219.1	2.19012	-4.13252	2.8584	0.00724008	0.0136853	-3.20655	2.68559
ENSG00000203709.12	3.57437	2.85526	6.05297	9.11495e-07	5.2658e-06	5.11457	4.90984
ENSG00000174059.17	-1.65023	4.00844	-6.2633	1.19453e-06	6.65343e-06	5.39761	-4.85654
ENSG00000076356.7	0.85259	6.15936	1.61773	0.115307	0.160532	-5.52481	1.57478
ENSG00000286198.2	1.06032	1.18818	2.58915	0.0145697	0.0255149	-3.68644	2.4429
ENSG00000226843.1	-0.143661	-5.47018	-0.28306	0.778816	0.820273	-6.86813	-0.280862
ENSG00000008118.10	-1.30078	5.97033	-2.6478	0.0124051	0.0221468	-3.61721	-2.50041
ENSG00000196878.15	-1.79814	3.96934	-4.44785	8.55352e-05	0.000264274	0.777753	-3.92834
ENSG00000227591.6	-2.50427	-1.8411	-4.42594	9.00488e-05	0.000276961	0.701037	-3.91595
ENSG00000123689.6	0.169069	1.01967	0.412033	0.682845	0.73686	-6.75685	0.408584
ENSG00000117594.10	1.50867	2.68848	1.58478	0.122547	0.169365	-5.53195	1.54417
ENSG00000117597.18	1.38928	4.11379	6.46661	1.91037e-07	1.42851e-06	6.98982	5.20785
ENSG00000143469.20	4.96685	2.7781	14.5947	2.00443e-16	2.07554e-13	26.9966	8.22182
ENSG00000203706.8	-1.85302	1.42264	-3.47802	0.00139051	0.00315128	-1.75135	-3.19661
ENSG00000082497.12	1.52416	2.73401	4.111	0.000228818	0.000631267	-0.0484777	3.68487
ENSG00000054392.13	1.90014	2.38549	4.37587	0.000106983	0.000322164	0.664528	3.87418
ENSG00000143473.13	0.928469	5.06023	1.61021	0.116431	0.16188	-5.57859	1.56993
ENSG00000224668.1	4.4136	-3.26048	5.33575	7.19629e-06	3.0671e-05	3.21023	4.4878
ENSG00000234233.1	0.465327	0.48098	1.04132	0.304933	0.373249	-6.28509	1.02591
ENSG00000226986.4	-3.94672	-1.08764	-6.21106	4.12554e-07	2.71109e-06	6.14878	-5.06307
ENSG00000117625.14	1.13254	4.48697	4.74803	3.64039e-05	0.000125771	1.57003	4.12919
ENSG00000082512.15	1.03508	2.72527	2.66437	0.0116768	0.0209775	-3.57423	2.52176
ENSG00000287033.2	-1.18699	-2.52344	-2.5858	0.0141364	0.0248481	-3.76366	-2.45378
ENSG00000153363.14	0.440767	1.07515	0.796134	0.431416	0.501263	-6.46823	0.786771
ENSG00000170385.10	2.8565	4.01903	12.366	4.09859e-14	7.7499e-12	19.1734	7.55783
ENSG00000117650.13	1.74458	0.669348	2.25678	0.0305624	0.0495252	-4.3895	2.16272
ENSG00000123684.13	1.72026	6.28841	6.87538	6.07094e-08	5.56077e-07	7.13336	5.4167
ENSG00000241395.3	1.97874	-4.54301	1.99855	0.0541969	0.0822869	-5.02987	1.92526
ENSG00000143493.13	0.99965	3.35737	4.65868	5.12622e-05	0.000168893	1.33334	4.0498
ENSG00000220749.4	-3.08801	0.965565	-4.77608	7.85993e-05	0.000245505	1.80984	-3.94863
ENSG00000066027.12	0.305421	4.90719	1.16842	0.250723	0.315088	-6.23968	1.1486
ENSG00000230063.1	2.02955	-4.15093	2.91678	0.00645901	0.012344	-3.0019	2.72352
ENSG00000201544.1	0.260501	-5.12406	0.286524	0.776176	0.818245	-6.81535	0.284306
ENSG00000229832.1	2.35057	-4.16882	3.2898	0.00230815	0.0049449	-2.16195	3.04742
ENSG00000065600.13	-0.092267	3.88817	-0.118531	0.906363	0.925646	-6.92485	-0.117628
ENSG00000117691.10	-2.96364	6.55645	-5.303	6.71853e-06	2.901e-05	3.14571	-4.50242
ENSG00000260805.2	-2.06381	1.16143	-4.24484	0.000156698	0.000451191	0.224027	-3.78021
ENSG00000162772.17	0.303932	2.88371	0.380218	0.706291	0.757948	-6.72559	0.376841
ENSG00000123685.9	-1.64262	2.03889	-5.14467	1.17024e-05	4.69239e-05	2.57845	-4.38306
ENSG00000117697.15	1.79101	4.29863	4.65711	4.57784e-05	0.000153123	1.45275	4.0762
ENSG00000203705.11	0.958984	4.03799	3.4162	0.00162887	0.00362869	-1.86087	3.15069
ENSG00000198468.10	-0.739471	1.266	-2.26844	0.0314161	0.0507309	-4.3584	-2.15176
ENSG00000162769.13	1.41316	2.70413	4.52695	6.68058e-05	0.000212849	1.0839	3.98738
ENSG00000174606.14	1.66531	4.07818	6.22491	4.89102e-07	3.12993e-06	5.42107	5.03054
ENSG00000136643.12	2.43655	5.39241	6.62029	1.20463e-07	9.74144e-07	7.43622	5.29279
ENSG00000117707.16	4.57134	2.72495	6.81786	9.3881e-08	7.97438e-07	7.02919	5.33819
ENSG00000143499.14	0.721977	5.8053	1.7413	0.0911744	0.130485	-5.31741	1.68924
ENSG00000152104.12	2.6315	3.35363	5.899	1.45324e-06	7.84721e-06	4.59141	4.81756
ENSG00000117724.14	0.673674	1.53675	1.07885	0.288088	0.355371	-6.27137	1.06233
ENSG00000082482.14	1.35549	2.83415	3.28172	0.00236867	0.00506109	-2.15265	3.03963
ENSG00000136636.13	2.36921	4.33972	4.92201	2.04392e-05	7.62611e-05	2.41575	4.26004
ENSG00000196482.18	3.38701	3.24921	6.46152	2.03805e-07	1.50739e-06	6.36499	5.19583
ENSG00000092978.11	2.99119	3.24	11.1627	4.59845e-13	4.90971e-11	19.7351	7.23667
ENSG00000067533.6	2.72174	3.34936	8.14905	1.37278e-09	2.5106e-08	11.8973	6.05864
ENSG00000092969.12	3.66797	2.69235	5.06775	1.4637e-05	5.69274e-05	2.55236	4.33408
ENSG00000228063.3	1.26702	0.437741	2.93085	0.00596277	0.0114866	-3.00086	2.74982
ENSG00000143353.12	1.69419	3.53817	3.17972	0.00315908	0.00653422	-2.39704	2.95182
ENSG00000277007.1	4.77662	-2.29734	8.11575	1.50934e-09	2.7102e-08	11.7957	6.04336
ENSG00000287676.1	4.06079	-2.39052	6.10732	5.64429e-07	3.52991e-06	6.00584	5.00301
ENSG00000196660.12	1.43022	2.73756	4.13894	0.000304218	0.00081328	0.0301286	3.61168
ENSG00000136628.18	1.32671	6.48934	4.56732	6.86178e-05	0.000217792	1.2169	3.98103
ENSG00000162813.18	0.570721	3.61359	1.94965	0.0592902	0.0891423	-5.13967	1.88604
ENSG00000067704.10	1.80862	5.58094	4.32998	0.000119552	0.000355581	0.646195	3.84704
ENSG00000118873.17	2.51929	5.19604	10.4147	5.34962e-12	3.23132e-10	15.107	6.89598
ENSG00000218283.2	0.607332	5.60252	1.22043	0.231417	0.293969	-6.26418	1.19672
ENSG00000116141.17	1.84536	5.12075	5.70045	2.03474e-06	1.03936e-05	4.09952	4.74994
ENSG00000233012.2	4.65835	-3.00887	6.21213	4.26323e-07	2.78725e-06	5.78774	5.05681
ENSG00000162817.7	-0.52118	7.77633	-1.34468	0.18741	0.245112	-5.97718	-1.31828
ENSG00000117791.16	0.667803	3.66843	1.8556	0.0721405	0.105993	-5.16306	1.79823
ENSG00000186205.14	0.038598	3.19281	0.139984	0.889561	0.911569	-6.77948	0.13886
ENSG00000143507.18	1.53342	2.52536	3.40385	0.0016847	0.0037458	-1.84732	3.14083
ENSG00000143498.18	1.90416	1.04433	4.13784	0.000210021	0.00058475	0.234678	3.70665
ENSG00000225265.2	-0.244211	-0.0573764	-0.544548	0.589528	0.652631	-6.84636	-0.53952
ENSG00000154305.18	2.32796	6.11177	7.54108	8.19994e-09	1.08592e-07	9.15127	5.7643
ENSG00000272750.1	-0.50269	-0.234529	-0.998912	0.325097	0.393938	-6.43413	-0.984039
ENSG00000186063.13	2.48911	3.34149	6.09176	5.91781e-07	3.66448e-06	5.44276	4.99388
ENSG00000162819.12	2.72371	4.12403	7.98264	2.22416e-09	3.72692e-08	10.2714	5.98053
ENSG00000154309.9	0.188649	1.98494	0.624079	0.536882	0.603957	-6.57589	0.617535
ENSG00000143502.16	-0.855022	5.88152	-2.77948	0.00877139	0.0162548	-3.35853	-2.62084
ENSG00000162909.18	1.28323	5.59222	3.56577	0.00108581	0.00252686	-1.49782	3.26729
ENSG00000143514.17	2.71204	4.80081	4.54417	6.9582e-05	0.000220466	1.04729	3.97771
ENSG00000288999.1	-2.04672	-0.929763	-3.03628	0.0045862	0.00909005	-2.81831	-2.83475
ENSG00000188460.4	1.24692	0.212698	1.408	0.167978	0.222846	-5.93979	1.37873
ENSG00000272645.4	-0.327753	1.2909	-0.513063	0.611159	0.672689	-6.70295	-0.50842
ENSG00000185495.10	-1.17088	2.66047	-3.71831	0.000762281	0.00184339	-1.10755	-3.36614
ENSG00000278467.1	4.38675	-2.53706	6.37211	4.19509e-07	2.75097e-06	5.76159	5.05989
ENSG00000143756.12	3.28351	4.68124	9.49535	3.78429e-11	1.46683e-09	14.712	6.61229
ENSG00000236773.1	-0.445592	-3.29008	-0.550068	0.585777	0.649254	-6.83957	-0.544966
ENSG00000143753.13	0.293199	5.46312	0.998639	0.324956	0.393799	-6.40957	0.984324
ENSG00000237101.1	-1.59663	-1.7911	-2.74759	0.00944355	0.0173599	-3.47012	-2.59557
ENSG00000143748.18	0.400815	3.34722	1.34253	0.188199	0.245936	-5.93481	1.31593
ENSG00000221406.1	0.673604	-5.25567	0.83879	0.407297	0.477577	-6.6444	0.82866
ENSG00000143771.12	0.166664	4.2061	0.75955	0.452988	0.522254	-6.64213	0.750443
ENSG00000162923.17	2.23366	5.69479	9.88004	1.2002e-11	5.91801e-10	16.5453	6.78019
ENSG00000266618.1	0.678579	-5.46535	0.994122	0.327007	0.395923	-6.50909	0.980159
ENSG00000143786.8	-0.87679	4.70568	-2.61795	0.013253	0.0234794	-3.68573	-2.4769
ENSG00000233384.3	-1.86682	2.11996	-5.20206	1.0562e-05	4.29453e-05	2.70785	-4.40534
ENSG00000185842.16	3.89797	1.4317	8.7784	3.07777e-09	4.88155e-08	11.3349	5.9274
ENSG00000143815.15	1.97445	2.44386	4.03023	0.000311615	0.000830605	-0.249625	3.60545
ENSG00000154380.19	1.39072	5.52022	4.9468	1.99838e-05	7.47802e-05	2.07567	4.26507
ENSG00000289602.1	-0.990928	-1.29618	-2.2377	0.0322708	0.0519375	-4.59981	-2.14104
ENSG00000143742.14	1.16082	6.60157	3.24106	0.00276884	0.00581734	-2.2751	2.9923
ENSG00000143819.13	-2.00041	5.86202	-5.57511	3.1647e-06	1.51879e-05	3.70378	-4.65983
ENSG00000242861.1	-3.70228	-0.582435	-4.38247	0.0001036	0.000313191	0.585766	-3.882
ENSG00000196187.12	-0.869114	4.9342	-1.12335	0.269105	0.335245	-6.20145	-1.10512
ENSG00000143811.20	-1.80584	5.22469	-6.63902	1.81348e-07	1.36714e-06	7.12044	-5.21751
ENSG00000143751.10	3.24828	3.23406	6.4109	2.2588e-07	1.63398e-06	6.89764	5.17667
ENSG00000272562.2	-2.29559	-0.911406	-3.83081	0.000513189	0.00129774	-0.834791	-3.47378
ENSG00000163041.13	0.277396	5.53935	0.483303	0.632084	0.691869	-6.8413	0.478795
ENSG00000225518.3	-0.334215	-0.454838	-0.853631	0.399132	0.469345	-6.63809	-0.843173
ENSG00000182827.9	2.85322	4.30338	6.36093	2.64555e-07	1.86778e-06	6.20627	5.14709
ENSG00000183814.16	2.93173	0.574601	6.47489	1.88566e-07	1.41312e-06	6.82971	5.21027
ENSG00000143799.14	0.120272	7.44232	0.435425	0.665936	0.722001	-6.91978	0.431733
ENSG00000177770.11	-0.803091	-1.90463	-1.42714	0.162428	0.21636	-6.0019	-1.39695
ENSG00000203685.11	0.146533	5.11577	0.27497	0.785002	0.825389	-6.79288	0.272807
ENSG00000143772.11	0.26976	6.07564	0.5707	0.572012	0.636604	-6.65014	0.565091
ENSG00000143776.20	2.24616	6.45368	7.53862	8.05788e-09	1.07036e-07	8.88784	5.76724
ENSG00000236636.2	2.38651	-4.32107	2.71592	0.0102818	0.0187393	-3.53437	2.5662
ENSG00000181450.18	1.91626	1.85174	4.68893	4.53311e-05	0.00015186	1.50781	4.07848
ENSG00000143740.15	-0.808226	6.17359	-3.62496	0.000953525	0.00225212	-1.34726	-3.30389
ENSG00000081692.13	-1.50841	4.29987	-5.88972	1.13224e-06	6.33571e-06	4.71717	-4.86714
ENSG00000286389.2	-0.0562672	-0.0196309	-0.0989063	0.921865	0.938298	-6.97929	-0.0980854
ENSG00000143816.8	-0.267934	-0.6699	-0.563571	0.576651	0.641042	-6.69681	-0.558283
ENSG00000143761.16	-1.31364	8.29581	-6.91488	1.08308e-07	8.9439e-07	7.02812	-5.3122
ENSG00000143793.13	-1.9154	4.07089	-6.45492	1.97867e-07	1.46908e-06	6.89861	-5.20133
ENSG00000162910.19	-2.76208	5.89666	-6.2168	8.38951e-07	4.90403e-06	6.08919	-4.92608
ENSG00000280157.1	-0.613842	-0.694221	-0.854894	0.3985	0.468703	-6.46891	-0.844304
ENSG00000143774.17	-2.01424	8.62445	-5.37751	5.57057e-06	2.46855e-05	3.20621	-4.54207
ENSG00000198835.4	-3.48317	3.91112	-4.59835	5.44931e-05	0.000177974	1.16593	-4.03547
ENSG00000203684.5	-0.160143	-2.49958	-0.21868	0.828198	0.861023	-6.80849	-0.217013
ENSG00000181873.13	0.329333	2.74498	1.2322	0.226653	0.288795	-6.02759	1.20903
ENSG00000162913.10	0.679241	0.50908	1.23171	0.226464	0.288587	-6.1405	1.20952
ENSG00000154358.23	1.29984	3.57028	2.33944	0.0251645	0.0416345	-4.3677	2.23887
ENSG00000287315.1	-0.420739	0.559087	-0.800496	0.428987	0.498947	-6.5018	-0.790927
ENSG00000154370.16	-1.3703	4.47604	-4.62474	4.98577e-05	0.000164891	1.24054	-4.05629
ENSG00000231563.2	0.236326	-2.49087	0.263154	0.793982	0.83322	-6.82481	0.261143
ENSG00000162931.12	-0.364673	3.39361	-1.05187	0.300143	0.368095	-6.34787	-1.03613
ENSG00000181218.6	-0.531202	3.52193	-1.37135	0.179784	0.236245	-5.86254	-1.34142
ENSG00000196890.5	2.11009	1.55349	5.6425	2.98711e-06	1.44601e-05	3.95164	4.6717
ENSG00000168159.15	-2.60799	8.91698	-7.47524	1.22232e-08	1.5042e-07	9.28772	-5.69658
ENSG00000206878.1	-0.945964	-4.82319	-1.14981	0.258328	0.323449	-6.27988	-1.13035
[truncated: 19,792 more rows]

## Sheet: TableS2_Nuc
	logFC	AveExpr	t	P.Value	adj.P.Val	B	z.std
[truncated: 21,745 more rows]

[truncated: 15 more sheets: TableS3_polyA_Total_Cyto, TableS3_polyA_Total_Nuc, TableS3_polyA_Cyto_Nuc, TableS3_RiboZeroGold_Total_Cyto, TableS3_RiboZeroGold_Total_Nuc, TableS3_RiboZeroGold_Cyto_Nuc, TableS4_polyA, TableS4_RiboZeroGold, TableS5, TableS6, TableS7, TableS8, TableS9, TableS10, TableS11]
